# Supplementary material for: Development of whole-cell catalyst system for sulfide biotreatment based on the engineered haloalkaliphilic bacterium
Source: AMB Express. 2021 Oct 24;11:142. doi: 10.1186/s13568-021-01302-9 (PMC8542531; doi:10.1186/s13568-021-01302-9)
Supplement: Supplementary file 1 — Additional file 1: Table S1. Reference sequences of different types of Sqr and FCSD used for evolutionary analysis. Table S2. Sequence data of 484 Sqrs and FCSDs used in the evolutionary tree. Table S3. Results of mass spectrometry. [file 13568_2021_1302_MOESM1_ESM.xlsx]

## Sheet: Table S1
Table S1 Reference sequences of different types of Sqr and FCSD used for evolutionary analysis
Type	Sequence accession	Species
Ⅰ	WP_011153573.1	unclassified Synechocystis
	BAD99305.1	Acidithiobacillus ferrooxidans
	CAA66112.1	Rhodobacter capsulatus
	AAM52227.1	Thiobacillus denitrificans
Ⅱ	WP_003089452.1	Pseudomonas
	WP_010872226.1	unclassified Synechocystis
	NP_596067.1	Schizosaccharomyces pombe
	NP_067022.1	Homo sapiens
	ABV22505.1	Arenicola marina
Ⅲ	WP_012185551.1	Caldivirga maquilingensis
	WP_011900693.1	Pyrobaculum arsenaticum
	ABO08858.1	Pyrobaculum calidifontis JCM 11548
	AAK42751.1	Saccharolobus solfataricus P2
	WP_010878064.1	Archaeoglobus fulgidus
	AAM72259.1	Chlorobaculum tepidum TLS
	WP_010932704.1	Chlorobaculum tepidum
	HBU23013.1	Chlorobaculum sp.
Ⅳ	AAM71365.1	Chlorobaculum tepidum TLS
	WP_011372252.1	Sulfurimonas denitrificans
	WP_015279564.1	Thioflavicoccus mobilis
	ASA46428.1	Thiocapsa roseopersicina
	WP_012971338.1	Allochromatium vinosum
Ⅴ	WP_049784658.1	Acidithiobacillus caldus
	WP_010932556.1	Chlorobaculum tepidum
	CAC12256.1	Thermoplasma acidophilum
	AAK42426.1	Saccharolobus solfataricus P2
Ⅵ	WP_010932765.1	Chlorobaculum tepidum
	ADE86409.1	Rhodobacter capsulatus SB 1003
	WP_012970409.1	Allochromatium vinosum
FCSD	NP_213158.1	Aquifex aeolicus VF5
	YP_001990584.1	Rhodopseudomonas palustris TIE-1
	AAL68892.1	Chlorobium limicola
	CAA55826.2	Paracoccus denitrificans

## Sheet: Table S2
Table S2 Sequence data of 484 Sqrs and FCSDs in the evolutionary tree
Classification	Sequence names	Length (bp)	HC22W	DK15W	DK32W	HC17W	HC26W	DK27W	DK20W	HC5W	HC27W	HC17S	DK32S	DK20S	HC22S	DK27S	HC5S	DK15S	HC26S	HC27S	Sum of abundance in 18 samles	Species
Type I Sqr	gene_5568771	726	0	0	0	0	0	0	0	0	1.84601e-07	0	1.4267e-08	0	1.90768e-08	2.05792e-08	1.91551e-07	0	2.68998e-08	1.83206e-08	4.75295e-07	Bacteria;Actinobacteria;Actinobacteria;;;;
	gene_10750998	1191	0	0	0	0	0	0	0	0	0	2.11902e-07	0	2.81675e-07	0	1.25445e-08	5.56018e-09	0	3.27947e-08	5.58387e-08	6.00315e-07	Bacteria;Proteobacteria;Deltaproteobacteria;;;;
	gene_5007839	1206	0	3.18859e-08	0	1.30202e-08	0	0	0	0	0	0	8.58861e-09	0	0	3.71654e-08	4.283e-07	0	0	5.51442e-08	5.74105e-07	Bacteria;Proteobacteria;Deltaproteobacteria;;;;delta_proteobacterium_MLMS-1
	gene_14309962	1206	0	0	0	6.51012e-09	0	0	0	5.33432e-09	0	0	0	4.94527e-08	5.74202e-08	0	1.09821e-08	0	1.45741e-07	4.02553e-07	6.77993e-07	Bacteria;Proteobacteria;Deltaproteobacteria;;;;delta_proteobacterium_MLMS-1
	gene_6820233	1314	8.52475e-08	0	0	4.78003e-08	0	0	0	0	0	4.36515e-07	0	3.46084e-07	4.21606e-07	0	2.01588e-08	0	9.90828e-09	1.61958e-07	1.52928e-06	Bacteria;Cyanobacteria;;;;;
	gene_9599502	795	0	0	0	0	0	0	0	0	0	0	0	1.59415e-07	1.74211e-08	0	0	1.46656e-08	0	0	1.91502e-07	Bacteria;Cyanobacteria;;;;;
	gene_11510514	1266	0	0	0	0	0	0	0	0	0	0	0	0	1.09398e-08	5.90067e-09	5.75387e-08	6.26241e-07	0	0	7.0062e-07	Bacteria;Cyanobacteria;;Synechococcales;;;
	gene_3841328	1230	0	0	0	0	0	0	0	1.04605e-08	0	0	0	0	0	6.07337e-09	6.89137e-07	5.35561e-07	1.05849e-08	0	1.25182e-06	Bacteria;Proteobacteria;;;;;
	gene_4142456	1275	0	1.50802e-08	0	0	0	0	0	0	0	0	0	0	0	0	2.95012e-06	1.37166e-08	0	0	2.97891e-06	Bacteria;;;;;;
	gene_5377265	1272	2.20156e-08	7.55786e-09	4.21109e-09	5.5551e-08	1.44134e-08	0	5.50503e-07	0	3.99058e-06	6.313e-08	4.88578e-08	4.10259e-08	7.07732e-08	2.93642e-08	2.49894e-07	4.58299e-08	1.02354e-08	4.70547e-08	5.251e-06	Bacteria;;;;;;
Type II Sqr	gene_9755851	1179	1.18761e-08	1.2231e-07	9.08653e-09	0	1.03669e-08	0	1.0512e-08	0	0	1.94599e-08	0	3.47773e-07	2.76055e-07	0	0	2.9667e-08	1.43557e-06	3.94849e-08	2.31216e-06	Archaea;Euryarchaeota;Halobacteria;;;;
	gene_6529451	810	0	0	0	0	3.01793e-08	0	0	0	0	5.665e-08	1.27875e-08	1.84074e-08	2.82125e-07	1.84451e-08	1.63511e-08	0	9.64406e-08	1.64207e-08	5.47806e-07	Archaea;Euryarchaeota;Halobacteria;;;;
	gene_14448559	777	0	0	0	0	0	7.56631e-09	7.9753e-09	0	0	0	1.99959e-08	9.59459e-09	9.80356e-08	1.92284e-08	1.70455e-08	0	3.35122e-08	1.28386e-07	3.4134e-07	Archaea;Euryarchaeota;Halobacteria;;;;
	gene_6685493	690	0	0	0	0	0	2.5561e-08	0	0	0	0	3.75285e-08	2.16087e-08	3.51262e-07	3.24793e-08	0	8.44864e-09	9.43441e-09	3.8553e-08	5.24876e-07	Archaea;Euryarchaeota;Halobacteria;Natrialbales;Natrialbaceae;;
	gene_13695757	606	0	0	0	0	0	0	0	0	0	0	0	0	0	1.23271e-08	2.18554e-08	0	1.07422e-07	0	1.41604e-07	Archaea;Euryarchaeota;Halobacteria;;;;
	gene_7884156	1032	0	0	4.15233e-08	0	0	7.97542e-08	0	0	0	2.22318e-08	3.11137e-07	2.38386e-07	5.70363e-07	1.73727e-07	0	1.12976e-08	9.46184e-08	3.86651e-08	1.5817e-06	Archaea;Euryarchaeota;Halobacteria;Natrialbales;Natrialbaceae;;
	gene_12685154	897	0	0	0	0	0	0	6.90837e-09	1.43438e-08	0	0	0	0	0	0	0	1.29979e-08	3.33833e-07	0	3.68083e-07	Archaea;Euryarchaeota;Halobacteria;;;;
	gene_13125356	651	0	0	0	1.20602e-08	0	0	0	0	0	0	0	3.43548e-08	0	6.88502e-08	0	0	4.49982e-07	2.04313e-08	5.85679e-07	Archaea;Euryarchaeota;Halobacteria;Natrialbales;Natrialbaceae;;
	gene_9041852	813	0	2.36497e-08	0	0	0	0	0	0	0	2.82205e-08	0	0	0	1.28639e-07	8.9599e-08	1.14727e-07	3.20283e-08	1.63601e-08	4.33223e-07	Bacteria;Proteobacteria;Alphaproteobacteria;;;;
	gene_4788942	600	0	0	0	0	0	0	0	0	0	0	0	0	0	6.22521e-08	2.31776e-07	1.14648e-06	0	0	1.44051e-06	Bacteria;Cyanobacteria;;Synechococcales;Synechococcaceae;;
	gene_11616810	765	0	0	0	0	0	0	0	0	0	0	1.35397e-08	0	0	6.83552e-08	4.32822e-08	7.92516e-07	5.10568e-08	0	9.6875e-07	Bacteria;Cyanobacteria;;Synechococcales;Synechococcaceae;Cyanobium;
	gene_548498	978	0	0	0	0	0	0	0	4.53875e-07	0	0	0	0	0	0	2.70846e-08	0	4.65933e-08	0	5.27553e-07	Bacteria;Actinobacteria;;;;;
	gene_32832	1200	1.16683e-08	0	0	0	0	0	0	1.99965e-06	0	0	0	0	0	0	3.31109e-08	0	3.25487e-08	0	2.07698e-06	Bacteria;Actinobacteria;;;;;
	gene_115486	1200	1.16683e-08	0	0	0	0	0	0	3.07721e-06	0	0	0	0	5.77073e-09	0	5.51848e-09	0	1.62744e-08	1.1084e-08	3.12753e-06	Bacteria;Actinobacteria;;;;;
	gene_488679	1224	3.43184e-08	0	0	0	0	0	0	3.73167e-07	0	9.37224e-09	0	0	0	1.83094e-08	5.41028e-09	0	0	2.17333e-08	4.62311e-07	Bacteria;Proteobacteria;Alphaproteobacteria;Sphingomonadales;Erythrobacteraceae;;
	gene_11530317	795	0	2.41852e-08	0	0	0	0	0	0	0	2.88594e-08	0	0	0	1.87931e-08	2.49894e-08	1.8332e-07	1.63767e-08	0	2.96523e-07	Bacteria;;;;;;
	gene_10599975	1269	5.51691e-08	0	0	0	3.37109e-08	1.76046e-07	1.95329e-08	0	8.80091e-09	5.06234e-07	1.63244e-08	7.28463e-07	1.02045e-06	8.24141e-08	0	1.83753e-08	5.54021e-07	8.75189e-07	4.09473e-06	Bacteria;Proteobacteria;Gammaproteobacteria;Oceanospirillales;Halomonadaceae;Halomonas;Halomonas_utahensis
	gene_14301393	1269	1.04821e-07	1.51515e-08	0	1.23738e-08	0	8.80232e-08	0	0	0	1.53678e-07	0	4.11229e-07	7.31233e-07	2.35469e-08	2.08737e-08	9.18765e-09	3.18049e-07	6.28879e-07	2.51705e-06	Bacteria;Proteobacteria;Gammaproteobacteria;Oceanospirillales;Halomonadaceae;Halomonas;Halomonas_utahensis
	gene_12733501	1752	0	0	0	2.68877e-08	0	0	0	1.83596e-08	0	0	0	2.55308e-08	0	0	1.88989e-08	3.32738e-09	5.61057e-07	0	6.54061e-07	Bacteria;;;;;;
	gene_3813415	1242	0	0	0	0	0	0	0	2.22727e-07	0	2.77092e-08	4.16983e-09	0	0	1.80441e-08	3.94558e-07	0	1.04827e-08	0	6.77691e-07	Bacteria;Proteobacteria;Gammaproteobacteria;Oceanospirillales;Alcanivoracaceae;Alcanivorax;
	gene_4429963	726	0	0	0	0	0	0	0	0	0	0	0	0	1.90768e-08	0	1.82429e-07	0	0	0	2.01506e-07	Bacteria;Proteobacteria;Gammaproteobacteria;Oceanospirillales;Alcanivoracaceae;;
	gene_11732535	630	0	0	0	0	0	0	0	0	0	0	0	0	0	7.11452e-08	1.26137e-07	1.94319e-07	0	0	3.91601e-07	Bacteria;Proteobacteria;;;;;
	gene_20200	1020	1.37274e-08	1.88502e-08	0	0	0	0	0	1.51369e-07	0	0	0	7.30882e-09	2.03673e-08	1.46475e-08	1.1037e-07	3.42915e-08	1.27642e-08	0	3.83696e-07	Bacteria;Proteobacteria;Alphaproteobacteria;;;;
	gene_8498713	816	0	0	0	1.92432e-08	0	0	0	7.09543e-08	0	0	0	0	1.69727e-08	4.76045e-07	1.86655e-07	1.28593e-07	0	0	8.98463e-07	Bacteria;Proteobacteria;;;;;
	gene_11003839	666	0	0	0	0	0	0	0	4.82972e-08	0	0	0	0	2.07954e-08	3.58931e-07	1.88921e-07	1.83815e-07	1.95488e-08	0	8.20308e-07	Bacteria;Proteobacteria;Alphaproteobacteria;;;;
	gene_4199715	651	0	0	0	0	0	0	0	0	0	0	0	0	1.06373e-08	9.18003e-08	1.62757e-07	8.95478e-09	1.99992e-08	0	2.94149e-07	Bacteria;;;;;;
	gene_8240764	621	0	0	0	0	0	0	0	2.07188e-08	0	0	0	0	0	1.20294e-07	5.33187e-08	1.87748e-08	0	0	2.13106e-07	Bacteria;Proteobacteria;;;;;
	gene_15927750	825	0	2.33057e-07	0	3.80664e-08	0	0	0	9.35737e-08	0	0	0	0	0	1.44878e-07	8.82957e-08	2.11984e-08	0	0	6.19069e-07	Bacteria;Proteobacteria;Gammaproteobacteria;;;;
	gene_2413257	1230	0	7.26882e-07	0	3.19155e-07	0	0	0	7.32233e-08	0	3.73061e-08	0	9.69755e-08	2.25199e-08	1.03247e-07	3.76872e-08	6.63527e-08	0	0	1.48335e-06	Bacteria;Proteobacteria;Gammaproteobacteria;;;Pseudohongiella;Pseudohongiella_spirulinae
	gene_1129044	1236	0	7.62243e-07	0	4.57352e-07	0	0	0	4.68436e-08	0	1.85625e-08	0	1.38726e-07	4.48212e-08	1.32966e-07	8.5724e-08	4.71647e-08	1.58003e-08	1.07612e-08	1.76096e-06	Bacteria;Proteobacteria;;;;;
	gene_8806582	1218	0	7.89294e-09	4.39779e-09	0	0	0	0	1.05635e-08	0	0	0	0	0	1.34931e-07	1.30486e-07	1.10082e-07	2.13785e-08	0	4.19732e-07	Bacteria;Proteobacteria;;;;;
	gene_4177219	1215	0	0	0	0	0	0	0	0	0	0	0	0	0	6.76319e-08	6.43142e-07	5.61365e-07	2.14313e-08	0	1.29357e-06	Bacteria;Cyanobacteria;;Synechococcales;Synechococcaceae;;
	gene_11038060	1215	0	1.58249e-08	0	0	0	0	0	0	0	0	8.52499e-09	0	0	0	0	6.95709e-07	0	0	7.20059e-07	Bacteria;Cyanobacteria;;Synechococcales;Synechococcaceae;;
	gene_8540310	1311	0	0	0	5.98871e-09	0	0	0	9.81417e-09	0	1.13754e-07	0	1.70595e-08	0	5.01435e-07	3.03075e-08	1.09832e-06	0	5.07276e-08	1.82741e-06	Bacteria;Cyanobacteria;;Oscillatoriales;Oscillatoriaceae;Phormidium;
	gene_11562579	1317	0	0	0	0	0	0	0	0	0	0	0	5.66059e-09	0	6.23939e-08	2.01129e-08	7.03797e-07	0	0	7.91964e-07	Bacteria;Cyanobacteria;;Oscillatoriales;Oscillatoriaceae;Oscillatoria;
	gene_198630	1278	2.19122e-08	0	0	0	0	0	0	6.20164e-06	0	1.79525e-08	0	0	3.79297e-08	0	5.69984e-08	9.12295e-09	0	0	6.34555e-06	Bacteria;Cyanobacteria;;Oscillatoriales;Microcoleaceae;Arthrospira;
	gene_6400067	1008	0	0	0	0	0	0	0	0	0	0	0	0	2.19838e-07	1.48219e-08	1.97089e-08	0	0	0	2.54368e-07	Bacteria;Cyanobacteria;;;;;
	gene_11142639	1335	0	0	0	0	4.57775e-09	4.40376e-09	0	0	0	0	0	5.58427e-09	0	0	0	5.9824e-07	0	4.98157e-09	6.17787e-07	Bacteria;Cyanobacteria;;;;;
	gene_11707737	1386	1.01024e-08	0	0	0	0	0	0	0	0	0	0	0	0	0	7.64465e-08	6.35111e-07	9.39357e-09	0	7.31054e-07	Bacteria;Cyanobacteria;;;;;
	gene_3643608	1245	0	3.08871e-08	0	0	0	0	0	0	1.41735e-06	0	0	1.19759e-08	0	1.20004e-08	1.0638e-08	0	2.09148e-08	1.65592e-07	1.66936e-06	Bacteria;;;;;;
	gene_4778032	996	0	0	0	0	0	0	0	0	0	0	0	0	0	7.50025e-09	1.99463e-07	7.02357e-08	0	0	2.77199e-07	Bacteria;;;;;;
	gene_11364413	1236	0	0	0	0	0	0	0	0	0	1.85625e-08	0	0	0	1.81317e-08	2.1431e-07	1.56587e-06	0	0	1.81687e-06	Bacteria;;;;;;
	gene_4835064	1236	0	0	0	0	0	0	0	0	0	9.28125e-09	0	0	5.60265e-09	6.04389e-09	3.42896e-07	1.88659e-07	0	0	5.52483e-07	Bacteria;;;;;;
	gene_3816952	678	0	1.41793e-08	0	0	0	0	0	0	0	0	0	0	2.04274e-08	0	3.22318e-07	1.71963e-08	0	9.80884e-09	3.8393e-07	Bacteria;;;;;;
	gene_2772996	1236	0	2.03783e-06	0	0	0	0	0	5.20485e-09	0	4.91906e-07	0	3.61893e-08	9.35643e-07	2.76206e-06	2.30383e-06	1.6602e-06	5.26678e-08	4.30446e-08	1.03286e-05	Bacteria;;;;;;
	gene_11974856	780	0	0	0	0	0	0	0	0	0	2.94144e-08	0	0	0	3.8309e-08	5.09398e-08	2.61583e-07	1.66916e-08	0	3.96938e-07	Bacteria;;;;;;
	gene_3649437	1266	0	3.03747e-08	0	0	0	0	0	2.0326e-08	8.24835e-07	1.81226e-08	0	0	0	0	0	0	0	0	8.93658e-07	Bacteria;;;;;;
	gene_4412296	1227	0	0	0	1.27974e-08	0	9.58276e-09	0	0	0	9.34933e-09	0	0	1.12875e-08	3.65293e-08	2.15882e-07	0	2.12217e-08	5.42004e-09	3.2207e-07	Bacteria;Bacteroidetes;Flavobacteriia;Flavobacteriales;Flavobacteriaceae;Maribacter;Maribacter_arcticus
	gene_148707	1266	1.106e-08	0	0	0	0	9.28755e-09	0	3.96358e-07	8.82177e-09	0	0	0	0	0	0	0	0	1.05061e-08	4.36033e-07	Bacteria;Bacteroidetes;Cytophagia;Cytophagales;;;
	gene_101390	1263	0	0	0	0	0	0	0	5.09358e-07	0	0	0	0	0	5.91469e-09	0	3.69252e-08	1.03084e-08	0	5.62506e-07	Bacteria;Bacteroidetes;Cytophagia;Cytophagales;Cyclobacteriaceae;;
	gene_3784327	1263	0	7.61172e-09	0	0	0	0	9.81284e-09	1.57901e-07	0	9.08284e-09	0	1.18052e-08	1.09658e-08	1.18294e-08	1.01194e-06	3.69252e-08	1.03084e-08	4.21244e-08	1.32031e-06	Bacteria;Bacteroidetes;Cytophagia;Cytophagales;Cyclobacteriaceae;Cecembia;Cecembia_lonarensis
	gene_5336502	1263	3.32587e-08	0	0	0	0	0	0	1.57901e-07	1.32641e-08	1.08994e-07	0	0	3.28973e-08	1.41952e-07	5.08592e-07	1.98473e-07	2.06168e-08	0	1.21595e-06	Bacteria;Bacteroidetes;Cytophagia;Cytophagales;Cyclobacteriaceae;Cecembia;Cecembia_lonarensis
	gene_219807	1278	0	0	0	0	0	0	0	1.56048e-06	0	0	0	2.33333e-08	0	0	3.109e-08	0	0	0	1.6149e-06	Bacteria;Bacteroidetes;Cytophagia;Cytophagales;;;
	gene_291687	702	0	0	0	0	0	0	0	7.33127e-08	0	0	0	0	3.9458e-08	1.59621e-07	1.132e-07	1.07955e-07	5.56388e-08	0	5.49185e-07	Bacteria;Bacteroidetes;Cytophagia;Cytophagales;Cyclobacteriaceae;;
	gene_5798191	903	0	0	0	0	0	0	0	9.97394e-08	0	2.54078e-08	0	0	3.0675e-08	2.48181e-08	1.68671e-07	7.74693e-08	4.32541e-08	0	4.70035e-07	Bacteria;Bacteroidetes;Cytophagia;Cytophagales;Cyclobacteriaceae;;
	gene_159337	1266	0	5.31558e-08	0	1.24032e-08	0	0	0	3.91276e-07	0	1.81226e-08	0	0	0	1.09162e-06	5.23079e-08	4.60471e-08	0	0	1.66494e-06	Bacteria;;;;;;
	gene_1351739	1266	1.106e-08	1.67061e-07	0	3.59692e-07	0	0	9.78959e-09	0	0	0	0	1.17772e-08	0	0	0	0	0	0	5.5938e-07	Bacteria;;;;;;
	gene_63237	630	0	0	0	0	0	0	0	1.53171e-07	0	0	0	2.36667e-08	0	0	0	0	0	0	1.76838e-07	Bacteria;Bacteroidetes;Cytophagia;Cytophagales;;;
	gene_11909486	1245	0	3.08871e-08	0	0	0	0	0	2.06689e-08	8.97057e-09	1.84283e-08	0	0	0	1.20004e-08	4.25522e-08	3.27767e-07	0	0	4.61274e-07	Bacteria;;;;;;
	gene_278615	849	0	0	0	0	0	0	7.29895e-09	2.6445e-06	0	1.35119e-08	0	0	3.26261e-08	0	0	0	0	0	2.69794e-06	Bacteria;Bacteroidetes;Flavobacteriia;Flavobacteriales;Flavobacteriaceae;;
	gene_2848144	1257	1.11391e-08	4.58883e-07	4.26134e-09	3.74759e-08	0	0	1.47895e-07	2.04716e-08	0	3.65048e-08	8.24015e-09	0	0	0	0	0	0	3.70348e-08	7.61906e-07	Bacteria;Bacteroidetes;Flavobacteriia;Flavobacteriales;Flavobacteriaceae;Psychroflexus;
	gene_462367	1266	0	0	0	0	0	0	0	3.30298e-07	0	0	0	0	1.09398e-08	1.18013e-08	2.61539e-08	0	0	5.25307e-09	3.84446e-07	Bacteria;;;;;;
	gene_331318	651	0	2.95349e-08	0	0	0	0	0	2.17404e-07	0	0	0	0	0	0	0	0	1.99992e-08	0	2.66938e-07	Bacteria;;;;;;
	gene_1349317	1065	0	3.85447e-06	0	2.65393e-07	0	0	0	1.81217e-08	0	8.61718e-08	0	1.4e-08	0	0	1.2436e-08	0	0	1.2489e-08	4.26308e-06	Bacteria;;;;;;
	gene_5252446	1254	0	1.53327e-08	0	0	9.74689e-09	0	0	3.07808e-08	2.67186e-08	9.14803e-09	0	1.18899e-08	0	5.36142e-08	3.90783e-07	3.25414e-08	0	0	5.80555e-07	Bacteria;;;;;;
	gene_212399	1254	0	1.6406e-06	0	0	0	0	0	8.66993e-07	0	3.65921e-08	0	0	0	3.57428e-08	5.54489e-07	4.64877e-09	0	0	3.13906e-06	Bacteria;;;;;;
	gene_4822153	1239	0	3.33644e-07	0	0	0	0	0	0	0	0	4.17993e-09	0	1.11782e-08	0	3.26031e-07	4.70505e-09	0	0	6.79738e-07	Bacteria;;;;;;
	gene_2617756	1254	0	6.48573e-06	0	0	0	0	0	1.53904e-08	0	0	0	0	1.10445e-08	9.53142e-08	3.22132e-07	0	0	1.06067e-08	6.94022e-06	Bacteria;;;;;;
	gene_2758511	1254	0	3.27353e-06	0	0	9.74689e-09	0	0	0	0	3.65921e-08	0	0	0	4.76571e-08	2.25492e-06	0	0	0	5.62245e-06	Bacteria;;;;;;
	gene_4654380	1215	0	0	0	0	0	0	1.02005e-08	0	0	0	0	0	5.69949e-08	6.14835e-09	4.52379e-07	0	1.50019e-07	0	6.75742e-07	Bacteria;;;;;;
	gene_3911231	1227	0	0	0	0	0	0	0	6.29163e-08	0	1.02843e-07	0	1.21516e-08	2.2575e-08	2.13088e-07	2.90901e-06	3.04068e-07	0	0	3.62665e-06	Bacteria;Deinococcus-Thermus;Deinococci;Thermales;Thermaceae;Oceanithermus;Oceanithermus_profundus
	gene_3925539	942	0	0	1.13726e-08	0	0	0	0	1.36586e-08	0	2.43559e-08	5.4978e-09	0	0	6.34416e-08	7.59231e-07	6.1885e-08	0	0	9.39442e-07	Bacteria;Deinococcus-Thermus;Deinococci;Thermales;Thermaceae;Oceanithermus;Oceanithermus_profundus
	gene_11879023	1227	0	0	0	0	0	0	0	0	0	0	0	0	0	6.08822e-08	1.835e-07	4.03841e-07	0	1.08401e-08	6.59063e-07	Bacteria;Deinococcus-Thermus;Deinococci;Thermales;Thermaceae;Oceanithermus;Oceanithermus_profundus
	gene_11127922	1227	0	0	0	0	0	0	0	0	0	0	0	0	0	4.26176e-08	2.48264e-07	4.18094e-07	0	0	7.08976e-07	Bacteria;Deinococcus-Thermus;Deinococci;Thermales;Thermaceae;Oceanithermus;Oceanithermus_profundus
	gene_4538963	1227	0	3.13402e-08	0	0	0	0	0	1.0486e-08	0	0	0	0	0	1.15676e-07	3.34617e-07	1.7579e-07	0	0	6.67909e-07	Bacteria;Deinococcus-Thermus;Deinococci;Thermales;Thermaceae;Oceanithermus;Oceanithermus_profundus
	gene_5518356	1227	0	0	1.74621e-08	0	0	0	5.05037e-09	5.24302e-09	4.55108e-09	1.86987e-08	1.68832e-08	0	1.12875e-08	4.26176e-08	7.60984e-07	9.50214e-08	1.06108e-08	0	9.8841e-07	Bacteria;Deinococcus-Thermus;Deinococci;Thermales;Thermaceae;Oceanithermus;Oceanithermus_profundus
	gene_5246492	1218	0	7.89294e-09	0	0	0	0	0	0	0	0	0	0	1.13709e-08	2.45328e-08	2.50099e-07	4.78618e-09	1.06892e-08	0	3.09371e-07	Bacteria;Deinococcus-Thermus;Deinococci;Thermales;Thermaceae;Oceanithermus;Oceanithermus_profundus
	gene_12144410	1218	0	0	0	0	0	0	0	0	0	1.88368e-08	0	2.44827e-08	0	3.67993e-08	2.33788e-07	2.2495e-07	0	1.09202e-08	5.49777e-07	Bacteria;Deinococcus-Thermus;Deinococci;Thermales;Thermaceae;Oceanithermus;Oceanithermus_profundus
	gene_10844847	1221	0	1.57471e-08	0	0	0	0	0	0	1.37203e-08	1.5972e-07	0	1.22113e-08	7.94008e-08	6.11814e-09	2.33214e-07	7.63907e-07	1.0663e-08	1.08934e-08	1.30559e-06	Bacteria;Deinococcus-Thermus;Deinococci;Thermales;Thermaceae;Oceanithermus;Oceanithermus_profundus
	gene_9560282	1032	0	9.3155e-09	0	0	0	0	0	0	0	0	0	0	0	7.23861e-08	5.77516e-08	3.67172e-07	0	0	5.06625e-07	Bacteria;Deinococcus-Thermus;Deinococci;Thermales;Thermaceae;Oceanithermus;Oceanithermus_profundus
	gene_11260577	765	0	0	0	0	0	0	0	0	0	1.49956e-08	2.70794e-08	0	0	5.85902e-08	2.59693e-07	1.62313e-06	0	0	1.98349e-06	Bacteria;Deinococcus-Thermus;Deinococci;Thermales;Thermaceae;Oceanithermus;Oceanithermus_profundus
	gene_4407122	1221	0	1.57471e-08	0	0	0	0	0	0	0	1.87905e-08	0	1.22113e-08	0	6.11814e-09	3.7965e-07	4.77442e-09	0	0	4.37291e-07	Bacteria;Deinococcus-Thermus;Deinococci;Thermales;Thermaceae;Oceanithermus;Oceanithermus_profundus
	gene_4871718	624	0	0	0	0	0	0	0	3.09288e-08	0	0	0	0	4.43903e-08	2.39431e-08	6.8981e-07	6.53957e-08	0	2.13154e-08	8.75784e-07	Bacteria;Deinococcus-Thermus;Deinococci;Thermales;Thermaceae;Oceanithermus;Oceanithermus_profundus
	gene_4999697	645	0	0	0	0	0	0	0	0	0	1.77855e-08	4.81761e-08	0	0	0	7.49487e-07	5.42285e-08	1.00926e-08	0	8.7977e-07	Bacteria;Deinococcus-Thermus;Deinococci;Thermales;Thermaceae;Oceanithermus;Oceanithermus_profundus
	gene_5072268	1227	0	0	0	0	0	0	0	1.0486e-08	0	0	0	0	3.38625e-08	0	4.47955e-07	1.90043e-08	0	2.71002e-08	5.38408e-07	Bacteria;Deinococcus-Thermus;Deinococci;Thermales;Thermaceae;Oceanithermus;Oceanithermus_profundus
	gene_591538	690	0	0	0	0	0	0	0	1.11882e-07	0	3.32511e-08	0	0	0	0	0	1.68973e-08	0	0	1.6203e-07	Bacteria;;;;;;
	gene_3118765	1194	4.10441e-08	6.44127e-08	0	0	5.06204e-06	0	2.28358e-07	0	0	3.84309e-08	1.73499e-08	8.11683e-07	5.45175e-07	6.25649e-09	0	0	1.7392e-06	7.24079e-08	8.62636e-06	Bacteria;;;;;;
	gene_9687114	1191	2.35129e-08	4.84312e-08	1.34925e-08	4.61448e-08	0	9.87241e-09	2.80964e-07	0	1.64103e-07	4.91228e-07	4.34839e-09	1.00151e-06	4.65147e-08	1.25445e-08	0	1.95787e-08	0	2.62442e-06	4.78666e-06	Bacteria;;;;;;
	gene_11666302	1209	0	0	0	0	0	0	0	0	0	0	0	0	0	0	4.92966e-08	2.74843e-07	0	0	3.2414e-07	Bacteria;;;;;;
	gene_8592546	1203	0	0	0	0	0	0	0	0	0	0	0	0	0	2.21065e-06	4.40378e-08	9.20712e-08	2.1645e-08	0	2.3684e-06	Bacteria;Deinococcus-Thermus;Deinococci;Deinococcales;Trueperaceae;Truepera;Truepera_radiovictrix
	gene_747042	1206	2.55424e-07	8.27439e-06	9.14959e-07	6.83563e-07	6.18225e-07	1.46244e-08	2.17865e-06	1.06686e-08	2.17024e-05	1.34121e-06	1.18093e-06	7.05319e-06	7.22921e-06	1.1769e-06	1.09821e-08	3.80903e-06	5.8836e-07	4.0531e-06	6.10958e-05	Bacteria;Deinococcus-Thermus;Deinococci;Deinococcales;Trueperaceae;Truepera;Truepera_radiovictrix
	gene_15133660	690	2.02926e-08	0	0	0	0	0	0	0	0	0	1.50114e-08	0	0	0	0	8.44864e-09	1.88688e-08	2.31318e-07	2.93939e-07	Bacteria;;;;;;
	gene_12932288	1071	0	0	0	1.46614e-08	1.14123e-08	0	1.1572e-08	0	0	0	0	0	1.93974e-08	1.395e-08	1.23663e-08	1.63293e-08	5.34881e-07	9.31427e-08	7.27712e-07	Bacteria;Bacteroidetes;;Bacteroidetes_Order_II._Incertae_sedis;Rhodothermaceae;;
	gene_988157	1200	2.39199e-07	8.01133e-09	0	5.23414e-08	1.77737e-06	9.79837e-09	1.0328e-08	0	8.84161e-07	7.64775e-08	0	3.16837e-07	1.15415e-07	2.49008e-08	0	0	2.22416e-07	8.97803e-07	4.63506e-06	Bacteria;Bacteroidetes;;Bacteroidetes_Order_II._Incertae_sedis;Rhodothermaceae;;
	gene_1704261	1221	5.73379e-08	7.08619e-08	0	2.57206e-08	2.20728e-06	5.68161e-07	5.07519e-09	0	7.91206e-07	5.63716e-08	4.24155e-09	4.39607e-07	1.64473e-07	4.2827e-08	0	1.90977e-08	1.65276e-07	1.54686e-06	6.16439e-06	Bacteria;Bacteroidetes;;Bacteroidetes_Order_II._Incertae_sedis;Rhodothermaceae;;
	gene_2669958	1230	0	2.8919e-07	0	0	0	0	0	1.04605e-08	0	9.32653e-09	0	1.21219e-08	1.0134e-07	6.07337e-08	1.07678e-08	3.31764e-08	3.17548e-08	2.70341e-08	5.85905e-07	Bacteria;;;;;;
	gene_11937814	801	0	0	6.68728e-09	0	0	0	0	0	0	0	0	0	0	5.59569e-08	1.40546e-07	1.60841e-06	0	0	1.8116e-06	Bacteria;;;;;;
	gene_4475370	1245	0	0	8.60483e-09	6.30619e-09	0	0	0	2.06689e-08	8.97057e-09	2.11926e-07	8.31957e-09	0	0	6.0002e-08	5.05307e-07	4.79007e-06	5.22871e-09	1.06834e-08	5.63609e-06	Bacteria;;;;;;
	gene_4559144	1233	0	0	0	0	0	0	0	0	0	2.79115e-07	0	0	0	2.48402e-07	5.31708e-07	3.54596e-07	3.16776e-08	0	1.4455e-06	Bacteria;;;;;;
	gene_10890125	1233	0	1.55938e-08	0	0	0	0	0	0	9.05787e-09	0	0	0	0	9.08789e-08	1.07416e-07	7.70656e-07	4.22368e-08	0	1.03584e-06	Bacteria;;;;;;
	gene_4983929	1260	0	0	0	0	0	0	0	0	0	0	0	0	5.49594e-08	1.06718e-07	1.89205e-07	0	0	0	3.50882e-07	Bacteria;Balneolaeota;Balneolia;Balneolales;Balneolaceae;Rhodohalobacter;Rhodohalobacter_halophilus
	gene_6508587	1272	5.50389e-09	9.82522e-08	0	1.66653e-07	0	0	0	0	0	1.08223e-07	0	1.17217e-08	5.87962e-07	2.34913e-08	2.08245e-08	3.20809e-08	0	5.22829e-08	1.10699e-06	Bacteria;Balneolaeota;Balneolia;Balneolales;Balneolaceae;Rhodohalobacter;Rhodohalobacter_halophilus
	gene_8353347	1260	0	2.36525e-07	0	1.24622e-08	9.70048e-09	0	1.96724e-08	8.6797e-08	0	0	0	0	1.7587e-07	1.24504e-06	1.52415e-07	2.31332e-08	2.06659e-08	0	1.98228e-06	Bacteria;Balneolaeota;Balneolia;Balneolales;Balneolaceae;Rhodohalobacter;Rhodohalobacter_halophilus
	gene_5965189	858	0	7.84326e-08	0	0	1.42455e-08	0	0	0	0	1.33702e-07	0	1.73776e-08	4.03548e-07	0	3.85908e-08	5.43549e-08	3.03485e-08	3.10042e-08	8.01604e-07	Bacteria;Balneolaeota;Balneolia;Balneolales;Balneolaceae;Rhodohalobacter;Rhodohalobacter_halophilus
	gene_8414012	1260	0	2.13636e-07	0	0	0	0	0	0	0	0	0	2.36667e-08	0	6.93666e-07	3.15342e-08	6.47729e-08	0	0	1.02728e-06	Bacteria;Balneolaeota;Balneolia;Balneolales;Balneolaceae;Rhodohalobacter;Rhodohalobacter_halophilus
	gene_1132499	1260	4.00054e-07	1.48782e-06	3.40096e-08	2.18712e-06	2.91014e-08	0	1.49018e-06	0	6.64783e-08	8.19402e-08	8.22053e-09	1.26025e-06	1.26407e-07	1.60077e-07	0	1.85065e-08	1.03329e-08	2.16402e-07	7.5769e-06	Bacteria;Balneolaeota;Balneolia;Balneolales;Balneolaceae;Rhodohalobacter;Rhodohalobacter_halophilus
	gene_2747231	1119	0	1.85571e-06	3.8295e-08	7.01627e-08	0	0	2.49201e-07	0	0	2.05034e-08	9.25636e-09	2.33177e-07	1.23769e-08	8.61181e-07	1.18359e-08	0	0	0	3.3617e-06	Bacteria;Balneolaeota;Balneolia;Balneolales;Balneolaceae;Rhodohalobacter;Rhodohalobacter_halophilus
	gene_2939070	1260	0	4.12011e-07	0	0	0	0	0	1.53171e-07	0	1.82089e-08	0	0	0	1.16204e-06	1.32969e-06	8.65181e-07	0	0	3.9403e-06	Bacteria;Balneolaeota;Balneolia;Balneolales;Balneolaceae;Rhodohalobacter;Rhodohalobacter_halophilus
	gene_501019	1260	0	1.52597e-08	0	0	0	0	0	5.05465e-07	0	0	0	0	0	1.08496e-06	8.6719e-07	0	0	3.16685e-08	2.50455e-06	Bacteria;Balneolaeota;Balneolia;Balneolales;Balneolaceae;Rhodohalobacter;Rhodohalobacter_halophilus
	gene_353691	1260	0	0	0	0	0	0	0	1.94017e-07	0	0	0	1.775e-08	0	2.96438e-08	3.15342e-08	0	0	0	2.72945e-07	Bacteria;Balneolaeota;Balneolia;Balneolales;Balneolaceae;Rhodohalobacter;Rhodohalobacter_halophilus
	gene_4141029	1260	0	0	0	0	0	4.66589e-09	0	1.58277e-07	0	0	0	0	5.49594e-09	3.55726e-08	3.10086e-07	0	0	3.16685e-08	5.45766e-07	Bacteria;Balneolaeota;Balneolia;Balneolales;Balneolaceae;Rhodohalobacter;Rhodohalobacter_halophilus
	gene_1249096	606	0	1.74504e-07	1.76782e-08	3.75718e-07	0	0	0	1.2739e-07	0	0	0	0	0	2.62568e-06	0	1.92395e-08	0	0	3.34021e-06	;;;;;;
	gene_11648343	1263	0	7.61172e-09	0	0	0	0	0	0	1.76854e-08	0	0	0	0	2.95734e-07	1.20594e-07	1.66163e-07	0	0	6.07789e-07	Bacteria;Balneolaeota;Balneolia;Balneolales;Balneolaceae;Rhodohalobacter;Rhodohalobacter_halophilus
	gene_4437757	1260	0	0	0	0	0	0	0	1.02114e-08	0	0	0	0	1.09919e-08	4.03156e-07	3.20598e-07	1.17054e-06	0	0	1.9155e-06	Bacteria;Balneolaeota;Balneolia;Balneolales;Balneolaceae;Rhodohalobacter;Rhodohalobacter_halophilus
	gene_8524387	888	0	0	0	1.76829e-08	0	3.97231e-08	0	1.44892e-08	0	0	0	0	0	6.14108e-07	1.49148e-08	0	0	0	7.00918e-07	Bacteria;Balneolaeota;Balneolia;Balneolales;Balneolaceae;Rhodohalobacter;Rhodohalobacter_halophilus
	gene_3638150	876	0	0	0	0	0	0	0	0	2.16737e-06	2.61909e-08	0	0	0	0	4.53574e-08	0	0	1.51835e-08	2.25411e-06	root
	gene_13292551	771	0	0	0	0	0	0	0	0	0	0	0	0	8.98169e-09	1.93781e-08	0	0	2.44854e-07	1.72513e-08	2.90465e-07	;;;;;;
	gene_4175848	963	0	1.99659e-08	0	0	0	0	1.28698e-08	0	1.15975e-08	2.38248e-08	0	0	0	0	1.92545e-07	0	6.75986e-09	0	2.67563e-07	Bacteria;Proteobacteria;Epsilonproteobacteria;Campylobacterales;Helicobacteraceae;Sulfuricurvum;Sulfuricurvum_kujiense
	gene_9071784	1095	0	1.75591e-08	0	0	0	0	0	0	5.09971e-09	0	0	0	0	2.72886e-07	1.14905e-07	2.12952e-08	0	0	4.31745e-07	;;;;;;
	gene_404495	1302	0	2.65814e-07	0	4.82409e-08	0	0	0	1.66018e-06	0	0	0	1.14516e-08	0	6.88502e-08	0	0	0	0	2.05453e-06	Bacteria;;;;;;
	gene_5462317	1110	0	0	0	0	0	0	0	1.7387e-08	0	0	0	0	0	1.34599e-08	2.56535e-07	1.05037e-08	0	0	2.97885e-07	Bacteria;;;;;;
	gene_10822538	1404	0	0	0	0	0	0	0	0	7.95467e-09	0	0	5.30983e-09	0	1.06414e-08	1.22633e-07	1.49476e-07	0	0	2.96015e-07	Bacteria;;;;;;
	gene_894906	1410	3.57495e-07	1.17954e-06	0	1.11365e-08	2.99064e-07	0	2.02165e-07	0	0	6.59008e-07	0	4.94356e-06	1.85646e-06	5.82785e-08	0	3.30755e-08	1.22669e-05	4.36756e-06	2.62343e-05	;;;;;;
	gene_13219745	603	0	0	0	0	0	0	0	0	0	0	0	0	0	7.43308e-08	2.19641e-08	0	2.80685e-07	1.10288e-08	3.88009e-07	;;;;;;
	gene_6918468	1386	0	2.28895e-07	0	0	0	0	0	0	0	1.57259e-07	0	7.5303e-08	3.99705e-07	3.77285e-08	9.55581e-09	7.99146e-08	0	1.13719e-06	2.12555e-06	;;;;;;
	gene_8839112	1488	0	9.36809e-07	0	0	0	0	0	0	0	5.01113e-07	0	5.51109e-08	9.30764e-08	5.02033e-07	0	1.25367e-07	0	1.07264e-07	2.32077e-06	Bacteria;;;;;;
	gene_4352786	1185	5.90798e-09	1.62255e-08	0	0	1.03144e-08	0	0	1.08577e-08	0	1.74253e-07	0	1.25823e-08	0	3.40416e-07	4.47067e-07	3.54201e-07	3.29607e-08	0	1.40479e-06	;;;;;;
	gene_11070459	1167	0	0	0	0	0	0	0	0	0	1.966e-08	8.87563e-09	0	1.18678e-08	1.0242e-07	6.80944e-08	7.04343e-07	5.02037e-08	0	9.65464e-07	;;;;;;
	gene_2846163	1326	0	5.94506e-07	0	0	0	0	0	0	0	1.73026e-08	0	0	0	1.46475e-07	2.49705e-07	3.51708e-08	0	1.00308e-08	1.05319e-06	;;;;;;
	gene_3962796	1386	0	0	0	0	0	0	0	9.2831e-09	0	8.27679e-09	3.7366e-09	1.07576e-08	1.99852e-08	3.17998e-07	5.63793e-07	6.56141e-07	0	0	1.58997e-06	Bacteria;;;;;;
	gene_5571417	1152	0	2.08628e-07	0	0	0	0	0	0	0	3.78404e-07	8.9912e-09	1.29427e-08	2.88537e-07	3.1126e-07	6.5532e-07	1.82174e-07	0	1.73187e-08	2.06358e-06	Bacteria;;;;;;
	gene_8783708	1395	0	9.64806e-07	0	0	0	0	0	1.84464e-08	0	1.72691e-07	1.485e-08	4.27527e-08	2.97844e-07	2.17414e-06	1.76117e-06	1.91394e-06	9.33297e-09	1.43019e-08	7.38426e-06	Bacteria;;;;;;
	gene_9321120	1386	0	1.38724e-08	0	0	0	0	0	0	0	8.27679e-09	0	0	1.99852e-08	3.12608e-07	8.60023e-08	1.05151e-07	0	0	5.45895e-07	Bacteria;;;;;;
	gene_5167417	1455	0	6.60728e-08	0	0	0	4.04056e-08	0	0	0	6.30742e-08	0	0	9.51874e-09	2.62871e-06	4.23273e-07	1.68276e-07	0	1.18839e-07	3.51817e-06	Bacteria;Cyanobacteria;;Oscillatoriales;;;
	gene_4589724	1404	0	0	7.63035e-09	5.59203e-09	8.70556e-09	0	1.76547e-08	0	0	1.63413e-08	7.3774e-09	0	2.95935e-08	8.5131e-08	3.44316e-07	8.30422e-09	9.27314e-09	0	5.39919e-07	Bacteria;;;;;;
	gene_9396054	1404	0	8.21675e-08	0	5.59203e-09	0	8.37467e-09	0	0	7.95467e-09	0	0	0	0	3.72448e-07	6.13165e-07	4.98253e-08	0	0	1.13953e-06	Bacteria;;;;;;
	gene_6041732	1395	0	4.13488e-08	0	1.12562e-08	0	0	0	0	0	2.46702e-07	0	1.06882e-08	5.46048e-07	0	0	0	9.33297e-09	1.43019e-08	8.79678e-07	Bacteria;;;;;;
	gene_812535	1404	7.40984e-06	2.9101e-06	0	7.28641e-06	8.09617e-07	0	2.05236e-06	0	2.18753e-07	2.72083e-06	0	1.38055e-06	7.10244e-07	2.12828e-08	0	0	1.39097e-07	5.16305e-07	2.61754e-05	Bacteria;;;;;;
	gene_1117245	1404	4.48779e-08	1.57488e-07	0	4.08218e-07	0	0	8.82736e-09	4.58204e-09	0	2.4512e-08	0	3.1859e-08	5.86938e-07	1.01093e-07	4.71665e-09	0	0	5.21042e-08	1.42522e-06	Bacteria;;;;;;
	gene_446695	1413	0	2.72147e-08	0	0	0	0	0	5.91872e-07	0	0	0	0	0	5.76261e-07	1.21383e-06	8.25133e-09	0	5.64789e-08	2.47391e-06	Bacteria;Cyanobacteria;;Oscillatoriales;;;
	gene_5384374	735	0	0	0	0	0	0	0	6.12685e-08	0	0	0	0	0	9.14724e-08	4.59498e-07	0	0	0	6.12239e-07	Bacteria;;;;;;
	gene_9157578	1413	0	1.36074e-08	0	0	0	0	0	0	0	1.62373e-08	0	3.1656e-08	4.90084e-08	6.81997e-07	7.96724e-08	1.2377e-08	0	2.82395e-08	9.12795e-07	Bacteria;;;;;;
	gene_9114250	978	0	1.7792e-06	0	0	0	0	0	0	0	8.21078e-08	0	1.06718e-07	2.36494e-06	2.2151e-07	2.70846e-08	6.55677e-08	0	1.768e-07	4.82393e-06	Bacteria;;;;;;
	gene_5729440	1413	0	2.24521e-07	0	0	0	0	0	0	0	8.11863e-08	0	2.638e-08	2.05835e-07	2.90774e-07	4.07735e-07	1.65027e-08	0	5.17723e-08	1.30471e-06	Bacteria;Cyanobacteria;;Oscillatoriales;;;
	gene_2635378	1128	0	3.06817e-07	0	0	0	0	0	0	0	1.52548e-07	4.59125e-09	3.96542e-08	2.82398e-07	9.93384e-08	0	3.61764e-08	0	5.89574e-09	9.27419e-07	Bacteria;Cyanobacteria;;;;;
	gene_6043159	1203	0	3.59611e-07	0	1.30527e-08	0	0	0	0	0	1.1443e-07	0	1.42531e-07	4.83533e-07	1.49032e-07	6.60567e-08	7.75337e-08	0	4.42254e-08	1.45001e-06	Bacteria;;;;;;
	gene_4955525	624	0	0	0	0	3.9175e-08	0	0	0	0	0	0	0	0	0	1.80412e-07	1.86845e-08	2.08646e-08	0	2.59136e-07	Bacteria;Proteobacteria;Epsilonproteobacteria;Campylobacterales;Helicobacteraceae;;
	gene_4712045	1293	0	0	0	0	0	0	9.58516e-09	0	0	0	0	0	0	0	2.612e-07	0	0	1.02868e-08	2.81072e-07	Bacteria;Proteobacteria;Epsilonproteobacteria;;;;
	gene_10987568	903	0	0	0	0	0	0	0	0	0	0	0	1.65116e-08	1.53375e-08	1.65454e-08	7.33353e-09	2.58231e-07	0	1.47295e-08	3.28688e-07	Bacteria;Proteobacteria;Epsilonproteobacteria;;;;
	gene_11376357	1413	0	9.52515e-08	0	0	0	0	0	0	7.904e-09	1.62373e-08	0	0	9.80167e-09	3.17208e-08	0	2.68168e-07	0	0	4.29083e-07	Bacteria;Proteobacteria;Epsilonproteobacteria;;;;
	gene_15585134	675	0	1.28181e-07	0	1.16314e-08	0	0	0	6.67146e-08	1.65457e-08	0	0	0	0	1.1067e-08	0	0	0	0	2.3414e-07	Bacteria;Proteobacteria;Gammaproteobacteria;Vibrionales;Vibrionaceae;Vibrio;
	gene_7625127	618	0	1.5556e-08	3.467e-08	7.62253e-08	0	0	1.00272e-08	2.08194e-08	0	1.16944e-06	8.38015e-09	0	0	0	3.21465e-08	7.54636e-08	0	1.29134e-07	1.57186e-06	Bacteria;Proteobacteria;;;;;
	gene_6796948	1416	0	4.07356e-08	1.51314e-08	0	0	0	2.62577e-08	0	0	7.3723e-07	7.31487e-09	2.97463e-06	3.96127e-07	2.11024e-08	2.80601e-08	7.82215e-08	0	1.50291e-07	4.4751e-06	Bacteria;Proteobacteria;Gammaproteobacteria;Chromatiales;Ectothiorhodospiraceae;Thioalkalivibrio;
	gene_12355144	1494	0	0	1.43414e-08	0	0	0	0	0	0	2.30354e-08	0	9.97991e-09	0	3.0001e-08	1.77301e-08	3.16061e-07	1.7429e-08	1.78056e-08	4.46383e-07	Bacteria;Proteobacteria;Gammaproteobacteria;Chromatiales;Ectothiorhodospiraceae;Thioalkalivibrio;
	gene_8406615	1386	0	6.93622e-09	0	1.30287e-07	0	0	3.5768e-08	0	4.43189e-08	1.98643e-07	0	1.775e-07	3.34753e-07	2.31761e-07	6.68907e-08	2.14508e-07	7.51486e-08	6.14178e-07	2.13069e-06	Bacteria;Proteobacteria;Gammaproteobacteria;Chromatiales;Ectothiorhodospiraceae;Thioalkalivibrio;
	gene_5811446	1365	4.10312e-08	7.04293e-09	0	0	0	0	2.26989e-08	0	1.63639e-08	7.64775e-07	0	9.01153e-07	4.61659e-06	1.09454e-08	0	2.98952e-08	2.38452e-08	6.57731e-07	7.09207e-06	Bacteria;Proteobacteria;Gammaproteobacteria;Chromatiales;Ectothiorhodospiraceae;Thioalkalivibrio;
	gene_9916085	1365	4.10312e-08	1.40859e-08	0	1.15036e-08	0	2.58419e-08	5.90172e-08	0	0	2.77336e-06	0	5.35777e-06	4.36293e-06	7.11452e-08	0	8.11441e-08	3.09988e-07	6.62603e-07	1.37704e-05	Bacteria;Proteobacteria;Gammaproteobacteria;Chromatiales;Ectothiorhodospiraceae;Thioalkalivibrio;
	gene_50340	1110	3.7843e-08	0	2.89541e-08	0	0	0	0	1.17072e-06	0	0	1.39971e-08	6.71621e-09	1.24773e-08	2.01899e-08	8.3523e-08	0	0	0	1.37443e-06	Bacteria;Proteobacteria;Gammaproteobacteria;;;;
	gene_604416	1317	0	0	0	0	0	0	0	1.09906e-06	0	0	0	0	0	0	2.51412e-07	3.09848e-08	0	1.00993e-08	1.39156e-06	Bacteria;Proteobacteria;Gammaproteobacteria;Chromatiales;Chromatiaceae;Arsukibacterium;Arsukibacterium_ikkense
	gene_464067	1119	0	2.23372e-07	0	0	0	0	3.32268e-08	2.01217e-07	5.98839e-08	0	0	0	0	0	2.95897e-08	0	0	0	5.4729e-07	Bacteria;Proteobacteria;Gammaproteobacteria;Oceanospirillales;Oceanospirillaceae;;
	gene_7359922	1080	0	0	0	1.45393e-08	0	0	0	2.97833e-08	0	5.20472e-07	0	6.2125e-08	6.41193e-09	0	6.13165e-09	1.40341e-07	1.20551e-08	0	7.91859e-07	Bacteria;Proteobacteria;Gammaproteobacteria;Oceanospirillales;Oceanospirillaceae;Marinospirillum;Marinospirillum_celere
	gene_12366125	1332	0	3.60871e-08	0	1.17886e-08	0	0	0	0	0	8.61233e-08	0	3.35811e-08	0	1.12166e-08	1.49148e-08	4.42031e-07	0	0	6.35743e-07	Bacteria;Proteobacteria;Gammaproteobacteria;Oceanospirillales;Oceanospirillaceae;;
	gene_96285	1386	5.05119e-09	0	0	0	0	0	0	4.31664e-07	1.2087e-08	0	0	0	0	2.69489e-08	3.82233e-08	1.26181e-08	0	4.79826e-09	5.31391e-07	Bacteria;Proteobacteria;Gammaproteobacteria;Oceanospirillales;Oceanospirillaceae;;
	gene_4238496	1401	0	0	0	0	0	8.39261e-09	0	5.05104e-08	0	0	0	0	9.88563e-09	0	2.00887e-06	1.6644e-08	0	0	2.0943e-06	Bacteria;Proteobacteria;Gammaproteobacteria;Oceanospirillales;Oceanospirillaceae;Nitrincola;
	gene_367492	978	0	0	0	0	0	0	0	1.71026e-07	0	0	0	0	0	1.52766e-08	1.42194e-07	0	0	0	3.28496e-07	Bacteria;Proteobacteria;Gammaproteobacteria;Oceanospirillales;Oceanospirillaceae;Nitrincola;
	gene_3872676	633	0	1.51874e-08	0	0	0	0	0	0	0	0	0	0	2.18796e-08	0	4.39386e-07	9.20942e-09	0	0	4.85663e-07	Bacteria;Proteobacteria;Gammaproteobacteria;Oceanospirillales;Oceanospirillaceae;Nitrincola;
	gene_15267491	759	0	2.53323e-08	0	2.27571e-07	0	0	0	0	0	4.53424e-08	0	5.89328e-08	3.64948e-08	2.95267e-08	0	3.07223e-08	0	2.54099e-07	7.08022e-07	Bacteria;Proteobacteria;Gammaproteobacteria;Oceanospirillales;Halomonadaceae;Halomonas;
	gene_2749089	1314	0	3.51182e-07	0	1.79251e-08	9.30183e-09	5.36897e-08	0	2.44794e-08	0	2.20004e-06	1.57654e-08	1.84957e-06	9.16993e-07	3.01311e-07	5.03971e-09	1.14905e-06	5.44956e-08	6.07342e-07	7.55618e-06	Bacteria;Proteobacteria;Gammaproteobacteria;Oceanospirillales;Halomonadaceae;Halomonas;
	gene_12454812	1395	0	0	0	5.6281e-09	0	0	0	0	1.6012e-08	3.28936e-08	1.485e-08	1.60322e-08	4.96407e-09	5.35502e-09	1.09183e-07	5.05647e-07	2.33324e-08	8.10442e-08	8.14941e-07	Bacteria;Proteobacteria;Gammaproteobacteria;Oceanospirillales;Halomonadaceae;Halomonas;
	gene_6488867	1347	0	2.85482e-08	0	1.16573e-08	0	8.29261e-08	0	3.82075e-08	4.14564e-09	1.61812e-07	3.84479e-09	1.7157e-07	6.27198e-07	1.44746e-06	1.32739e-07	1.19448e-06	9.66554e-09	2.86357e-07	4.20061e-06	Bacteria;Proteobacteria;Gammaproteobacteria;Oceanospirillales;Halomonadaceae;Halomonas;
	gene_1960318	1341	0	0	0	1.17095e-08	0	3.55109e-07	0	9.59462e-09	1.41582e-07	1.19763e-07	0	6.11521e-08	1.03279e-08	3.34239e-08	3.45677e-08	2.17359e-07	2.91264e-08	1.78534e-07	1.20225e-06	Bacteria;Proteobacteria;Gammaproteobacteria;Oceanospirillales;Halomonadaceae;Halomonas;
	gene_11601843	1341	0	0	0	1.17095e-08	0	5.69928e-08	0	4.79731e-09	8.32838e-09	1.19763e-07	1.5448e-08	1.05626e-07	1.03279e-07	9.47011e-08	4.44442e-08	6.86854e-07	1.45632e-07	2.23167e-07	1.62074e-06	Bacteria;Proteobacteria;Gammaproteobacteria;Oceanospirillales;Halomonadaceae;Halomonas;
	gene_75011	1335	0	0	0	0	0	0	9.28361e-09	2.78049e-06	8.36581e-09	8.59298e-09	0	0	1.03744e-08	8.50545e-07	9.87126e-07	7.86008e-08	0	0	4.73338e-06	Bacteria;Proteobacteria;Gammaproteobacteria;;;;
	gene_698906	603	0	0	0	0	0	0	0	2.3471e-07	0	3.80485e-08	0	0	0	0	8.78564e-08	0	0	0	3.60615e-07	Bacteria;Proteobacteria;Gammaproteobacteria;;;;
	gene_315487	1329	0	7.95708e-08	0	5.9076e-09	0	0	0	5.61512e-07	0	8.63177e-09	0	0	0	8.43143e-08	0	8.77286e-09	0	0	7.4871e-07	Bacteria;Proteobacteria;Gammaproteobacteria;;;;
	gene_8450274	900	0	6.40907e-08	0	0	0	0	0	0	0	0	0	4.97e-08	4.61659e-08	2.65609e-07	1.4716e-08	1.29546e-08	0	1.47786e-08	4.68015e-07	Bacteria;Proteobacteria;Gammaproteobacteria;;;;
	gene_1306836	1077	0	0	0	2.91595e-07	0	0	0	5.97325e-09	0	0	0	0	1.28596e-08	1.17915e-07	0	1.62383e-08	1.20887e-08	0	4.5667e-07	Bacteria;Proteobacteria;Gammaproteobacteria;;;;
	gene_2875484	1320	0	2.62189e-07	0	4.75831e-08	0	0	2.34728e-08	4.87363e-09	1.69218e-08	0	0	1.46841e-07	0	8.48892e-08	0	0	0	2.01527e-08	6.06923e-07	Bacteria;Proteobacteria;Gammaproteobacteria;;;;
	gene_3510756	696	0	0	0	2.25609e-08	0	0	1.78069e-08	0	2.08604e-07	6.59289e-08	0	8.56896e-08	2.98486e-08	0	0	0	3.74123e-08	0	4.67852e-07	Bacteria;Proteobacteria;Gammaproteobacteria;;;;
	gene_11106178	1365	0	0	7.84836e-09	0	0	0	0	0	0	0	0	5.46153e-09	0	1.09454e-08	0	1.58017e-07	4.76904e-09	0	1.87042e-07	Bacteria;Proteobacteria;Gammaproteobacteria;Chromatiales;Ectothiorhodospiraceae;;
	gene_435294	1353	0	0	0	0	0	0	0	4.76427e-06	8.25451e-09	0	7.65548e-09	0	0	0	9.29944e-08	0	0	9.83059e-09	4.883e-06	Bacteria;Proteobacteria;Gammaproteobacteria;Chromatiales;Ectothiorhodospiraceae;;
	gene_5041298	1095	1.27871e-08	0	0	0	0	0	0	0	5.09971e-09	0	9.45924e-09	0	6.32409e-09	1.84198e-07	2.96335e-07	0	2.97249e-08	5.46607e-08	5.98589e-07	Bacteria;Proteobacteria;Gammaproteobacteria;Chromatiales;Ectothiorhodospiraceae;;
	gene_515445	837	0	1.03372e-07	0	0	0	0	0	1.22976e-07	4.67016e-08	0	0	0	0	0	1.64566e-06	0	0	0	1.9187e-06	Bacteria;Proteobacteria;Gammaproteobacteria;Chromatiales;Ectothiorhodospiraceae;;
	gene_3791147	1350	0	0	0	0	0	0	0	9.53065e-09	0	3.399e-08	0	0	0	1.1067e-08	4.36573e-07	2.59092e-08	0	0	5.1707e-07	Bacteria;Proteobacteria;Gammaproteobacteria;;;;
	gene_12028767	1347	0	0	0	0	0	0	0	0	0	0	0	0	0	0	0	8.43923e-07	9.66554e-09	0	8.53589e-07	Bacteria;Proteobacteria;Gammaproteobacteria;;;;
	gene_12594263	1326	0	0	0	2.36839e-08	0	0	0	4.85158e-09	1.68452e-08	1.73026e-08	0	3.3733e-08	8.35581e-08	5.63367e-09	4.9941e-09	0	1.19787e-06	6.01845e-08	1.44866e-06	Bacteria;Proteobacteria;Gammaproteobacteria;;;;
	gene_6151403	867	3.22997e-08	4.43534e-08	0	9.0556e-08	0	0	0	0	0	0	0	8.59861e-09	1.1182e-07	1.72324e-08	0	0	1.87709e-07	1.53412e-08	5.07911e-07	Bacteria;Proteobacteria;Gammaproteobacteria;;;;
	gene_10796108	603	0	3.18859e-08	0	0	0	0	2.05533e-08	0	0	0	0	1.85448e-07	2.29681e-08	7.43308e-08	0	0	1.18752e-07	3.30865e-08	4.87024e-07	Bacteria;Proteobacteria;Gammaproteobacteria;;;;
	gene_14908765	1374	0	0	0	0	2.66869e-08	1.28363e-08	2.70603e-08	0	0	3.5901e-07	0	1.35644e-07	2.01598e-08	1.7398e-07	1.92785e-08	0	9.47561e-09	4.74336e-07	1.25847e-06	Bacteria;Proteobacteria;Gammaproteobacteria;Chromatiales;Ectothiorhodospiraceae;Halorhodospira;
	gene_8460010	1386	0	0	0	0	0	9.33178e-08	0	9.2831e-09	8.05798e-09	9.10447e-08	1.49464e-07	9.52045e-07	1.09919e-07	1.16419e-06	2.38895e-08	2.52362e-08	2.39536e-07	2.63904e-07	3.12989e-06	Bacteria;Proteobacteria;Gammaproteobacteria;Chromatiales;Ectothiorhodospiraceae;Halorhodospira;Halorhodospira_halophila
	gene_6463456	1386	5.05119e-08	0	0	2.26586e-08	5.7321e-08	8.05926e-08	1.7884e-08	0	0	6.62143e-07	1.49464e-08	4.84091e-07	2.99778e-07	1.34206e-06	0	4.20603e-08	1.83175e-07	3.00371e-06	6.26093e-06	Bacteria;Proteobacteria;Gammaproteobacteria;Chromatiales;Ectothiorhodospiraceae;Halorhodospira;Halorhodospira_halophila
	gene_9381605	1386	0	1.38724e-08	0	0	8.81862e-09	8.48344e-09	0	0	0	8.27679e-09	0	2.68939e-08	0	1.0564e-06	1.91116e-08	3.28071e-07	0	1.9193e-08	1.48912e-06	Bacteria;Proteobacteria;Gammaproteobacteria;Chromatiales;Ectothiorhodospiraceae;Halorhodospira;Halorhodospira_halophila
	gene_245928	1377	2.03368e-08	0	0	0	0	0	0	6.07345e-07	0	3.33235e-08	0	0	3.01738e-08	3.13023e-06	1.1061e-07	2.11676e-08	0	2.89777e-08	3.98217e-06	Bacteria;Proteobacteria;Gammaproteobacteria;;;;
	gene_5451726	639	0	0	0	0	0	0	0	1.30879e-07	0	0	0	0	0	0	1.65814e-07	3.64918e-08	0	0	3.33184e-07	Bacteria;Proteobacteria;Gammaproteobacteria;;;;
	gene_759672	1353	1.41261e-06	2.629e-07	1.58359e-08	5.80281e-07	2.3036e-07	2.17259e-08	2.74803e-07	0	1.2877e-06	1.58551e-06	9.95212e-08	4.65593e-06	3.61854e-06	5.52125e-08	9.78888e-09	6.59219e-07	3.71917e-06	3.34731e-06	2.18364e-05	Bacteria;Proteobacteria;Gammaproteobacteria;;;;
	gene_9302088	1365	0	4.22576e-08	0	0	0	0	0	9.42592e-09	0	0	0	1.09231e-08	1.01463e-08	7.44288e-07	5.8217e-08	1.7083e-08	0	0	8.92341e-07	Bacteria;Proteobacteria;Gammaproteobacteria;;;;
	gene_2592895	1392	4.02354e-08	5.14521e-06	3.07845e-08	0	5.26836e-08	0	1.60262e-07	9.24309e-09	5.09476e-07	0	1.04174e-07	1.55312e-07	9.94954e-09	5.36656e-09	2.85439e-08	0	9.35308e-09	3.82206e-08	6.29881e-06	Bacteria;Proteobacteria;Gammaproteobacteria;;;;
	gene_5372779	699	0	5.50134e-08	0	0	0	0	0	0	0	4.92344e-08	0	1.06652e-08	1.98137e-08	9.61835e-08	1.51581e-07	8.33986e-09	0	9.51415e-09	4.00345e-07	Bacteria;Proteobacteria;Gammaproteobacteria;;;;
	gene_892940	1335	3.25138e-07	6.43067e-06	0	1.06565e-05	0	1.7615e-08	1.10475e-06	1.30109e-07	4.1829e-09	7.73368e-07	0	1.89865e-07	6.22461e-08	6.8827e-06	0	8.29676e-08	0	2.49078e-08	2.6685e-05	Bacteria;Proteobacteria;Gammaproteobacteria;;;;
	gene_6855314	1329	2.62496e-05	4.68021e-06	6.44877e-08	5.26545e-05	8.1438e-06	7.45826e-06	1.1918e-05	0	1.8782e-06	6.00771e-06	1.34442e-06	3.15253e-06	4.32479e-06	2.44512e-06	0	6.57964e-08	3.91858e-07	1.05586e-06	0.000131835	Bacteria;Proteobacteria;Gammaproteobacteria;;;;
	gene_1494836	1362	1.32977e-05	1.28322e-05	2.43835e-07	4.31874e-05	5.72542e-06	4.04884e-06	3.77905e-05	0	3.93598e-06	2.19831e-06	4.36141e-06	7.82172e-06	2.92858e-06	6.80111e-07	1.94484e-08	4.28015e-08	2.62875e-07	1.58691e-06	0.000140964	Bacteria;Proteobacteria;Gammaproteobacteria;;;;
	gene_1797124	768	9.1614e-06	2.62872e-06	2.78985e-08	9.89579e-06	2.8408e-06	1.25695e-05	8.14945e-06	0	6.39854e-07	1.86713e-06	6.87827e-07	1.76668e-06	1.47875e-06	3.34605e-06	0	0	1.44096e-07	3.55034e-07	5.55589e-05	Bacteria;Proteobacteria;Gammaproteobacteria;;;;
	gene_5311175	1386	0	4.30046e-07	0	0	0	8.48344e-09	0	9.2831e-09	0	0	0	2.15151e-08	0	2.20981e-07	8.4569e-07	7.99146e-08	0	1.9193e-08	1.63511e-06	Bacteria;Proteobacteria;Gammaproteobacteria;;;;
	gene_5498105	1326	0	0	0	0	0	0	0	8.73284e-08	0	0	0	0	0	8.45051e-08	2.64687e-07	4.39635e-08	0	0	4.80484e-07	Bacteria;Proteobacteria;Gammaproteobacteria;;;;
	gene_4028273	870	0	2.21002e-08	0	0	0	0	0	3.69724e-08	0	0	0	0	0	1.7173e-08	1.82681e-07	7.37071e-08	0	0	3.32633e-07	Bacteria;Proteobacteria;Gammaproteobacteria;;;;
	gene_4025645	885	0	0	0	0	0	0	0	8.72297e-08	0	0	0	0	0	0	1.9455e-07	0	7.35564e-09	0	2.89135e-07	Bacteria;Proteobacteria;Gammaproteobacteria;;;;
	gene_5134559	1149	0	0	0	0	0	0	0	5.59895e-09	0	0	0	0	0	2.60061e-08	2.07483e-07	1.01472e-08	0	0	2.49236e-07	Bacteria;Proteobacteria;Gammaproteobacteria;;;;
	gene_1281916	1332	0	0	0	3.30081e-07	0	0	0	9.65944e-09	0	0	0	0	0	0	0	0	0	0	3.3974e-07	Bacteria;Proteobacteria;Gammaproteobacteria;;;;
	gene_13361948	1353	0	0	0	0	0	0	0	0	0	0	0	0	0	2.2085e-08	0	8.61724e-09	4.08964e-07	9.83059e-09	4.49497e-07	Bacteria;Proteobacteria;Gammaproteobacteria;Chromatiales;Ectothiorhodospiraceae;;
	gene_4841942	789	0	0	0	0	0	0	0	3.26144e-08	0	1.16316e-07	0	9.44866e-09	0	3.7872e-08	4.78408e-07	2.95542e-08	0	0	7.04213e-07	Bacteria;Proteobacteria;Gammaproteobacteria;Chromatiales;Ectothiorhodospiraceae;;
	gene_6417334	1365	0	2.32417e-07	0	5.7518e-09	0	0	0	2.82778e-08	0	5.12651e-06	0	1.52923e-07	2.61268e-06	5.40156e-06	2.03759e-06	1.61007e-06	0	1.07186e-07	1.7315e-05	Bacteria;Proteobacteria;Gammaproteobacteria;Chromatiales;Ectothiorhodospiraceae;;
	gene_4057216	1221	0	0	0	0	0	0	0	0	0	3.5702e-07	0	0	0	5.69599e-06	1.242e-06	2.10552e-06	0	0	9.40052e-06	Bacteria;Proteobacteria;Gammaproteobacteria;Chromatiales;Ectothiorhodospiraceae;;
	gene_10858188	1365	0	0	0	0	0	0	0	4.71296e-09	0	0	0	0	0	4.92544e-08	4.85141e-09	1.44351e-06	0	9.74416e-09	1.51207e-06	Bacteria;Proteobacteria;Gammaproteobacteria;Chromatiales;Ectothiorhodospiraceae;;
	gene_4099764	1302	0	7.38372e-09	0	0	0	0	0	9.88201e-09	0	3.52431e-08	1.59107e-08	5.7258e-08	1.27648e-07	2.69663e-07	2.13619e-07	0	0	0	7.36607e-07	Bacteria;Proteobacteria;Gammaproteobacteria;Chromatiales;Ectothiorhodospiraceae;;
	gene_4406391	1365	0	5.06387e-06	0	0	0	0	1.81591e-08	0	0	2.18507e-07	0	3.05846e-07	5.58049e-08	3.45328e-06	8.68403e-07	2.13537e-07	9.53809e-09	3.7515e-07	1.05821e-05	Bacteria;Proteobacteria;Gammaproteobacteria;Chromatiales;Ectothiorhodospiraceae;;
	gene_8398196	702	0	4.38227e-07	0	0	0	0	0	0	0	9.80481e-08	0	3.1859e-08	0	5.10786e-07	2.82999e-07	7.4738e-08	0	4.73675e-08	1.48402e-06	Bacteria;Proteobacteria;Gammaproteobacteria;Chromatiales;Ectothiorhodospiraceae;;
	gene_15128766	1050	0	1.83116e-08	0	0	0	0	0	0	4.25461e-08	0	0	0	0	7.11452e-09	0	0	0	5.06696e-07	5.74669e-07	Bacteria;Proteobacteria;Gammaproteobacteria;Chromatiales;Ectothiorhodospiraceae;;
	gene_8372323	669	0	0	0	0	0	0	0	0	0	3.42948e-08	0	2.2287e-08	0	1.89827e-07	9.89862e-08	1.21994e-07	0	2.98224e-08	4.97211e-07	Bacteria;Proteobacteria;Gammaproteobacteria;Chromatiales;Ectothiorhodospiraceae;;
	gene_11959350	1344	0	0	0	1.16833e-08	0	0	0	0	0	5.12126e-08	0	0	2.06098e-08	2.83469e-07	2.36506e-07	1.91716e-06	0	4.94821e-08	2.57013e-06	Bacteria;Proteobacteria;Gammaproteobacteria;;;;
	gene_8227909	1347	0	0	0	0	0	0	0	4.77594e-09	0	0	0	0	0	3.77117e-07	4.91624e-09	0	0	0	3.86809e-07	Bacteria;Proteobacteria;Gammaproteobacteria;Chromatiales;Ectothiorhodospiraceae;;
	gene_8595233	1092	2.56445e-08	1.39978e-06	0	1.00656e-07	0	0	0	8.24768e-08	0	6.30309e-08	0	2.73077e-08	2.53659e-08	2.71583e-06	0	0	0	0	4.4401e-06	Bacteria;Proteobacteria;Gammaproteobacteria;;;;
	gene_9075415	894	0	9.24798e-07	0	5.26927e-08	0	0	1.38631e-08	5.75677e-08	0	0	0	4.16946e-08	4.64757e-08	8.27242e-07	1.48147e-08	0	0	0	1.97915e-06	Bacteria;Proteobacteria;Gammaproteobacteria;;;;
	gene_615870	1338	0	0	0	0	0	0	0	4.4715e-07	0	0	0	0	1.55266e-08	0	6.92904e-08	8.71385e-09	0	9.94079e-09	5.50622e-07	Bacteria;Proteobacteria;Gammaproteobacteria;Chromatiales;Ectothiorhodospiraceae;;
	gene_468693	888	0	0	1.20642e-08	0	0	0	0	1.52136e-07	0	0	0	0	0	8.41244e-09	2.23722e-08	1.31296e-08	0	2.99567e-08	2.38071e-07	Bacteria;Proteobacteria;Gammaproteobacteria;;;;
	gene_8388204	1338	1.56972e-08	7.18505e-09	0	0	0	2.63633e-08	0	3.46181e-07	0	3.42948e-08	7.7413e-09	0	0	2.79157e-07	1.18783e-07	1.74277e-08	0	6.95856e-08	9.22416e-07	Bacteria;Proteobacteria;Gammaproteobacteria;;;;
	gene_3965521	1071	0	0	0	0	0	0	0	1.80201e-08	0	0	0	0	1.29316e-08	1.395e-07	1.66946e-07	1.08862e-08	6.07819e-09	0	3.54362e-07	Bacteria;Proteobacteria;Gammaproteobacteria;;;;
	gene_4877728	1353	0	0	0	0	0	0	0	2.35836e-06	0	8.47866e-09	0	0	1.02363e-08	5.52125e-09	4.94339e-07	8.61724e-09	1.92454e-08	9.83059e-09	2.91463e-06	Bacteria;Proteobacteria;Gammaproteobacteria;;;;
	gene_8658146	1371	0	7.01211e-09	0	0	0	0	0	1.73616e-07	0	3.34694e-08	0	0	0	8.17314e-07	4.58867e-07	1.02049e-07	0	0	1.59233e-06	Bacteria;Proteobacteria;Gammaproteobacteria;;;;
	gene_11063126	1374	0	0	0	0	0	0	0	0	0	0	0	5.42576e-09	0	8.69898e-08	7.22945e-08	1.13282e-06	9.47561e-09	0	1.307e-06	Bacteria;Proteobacteria;Gammaproteobacteria;Chromatiales;Ectothiorhodospiraceae;;
	gene_240577	1362	2.05608e-08	0	0	1.15289e-08	8.97401e-09	0	0	2.59784e-06	0	0	0	2.18943e-08	1.01687e-08	1.09695e-08	5.83452e-08	8.5603e-09	9.55909e-09	4.88281e-09	2.76328e-06	Bacteria;Proteobacteria;Gammaproteobacteria;;;;
	gene_9723159	789	0	1.46214e-07	0	0	0	0	0	0	0	0	0	1.51179e-07	2.63303e-08	0	1.67863e-08	8.86625e-08	0	0	4.29172e-07	Bacteria;Proteobacteria;Gammaproteobacteria;;;;
	gene_4293602	1323	1.05835e-08	0	0	0	0	0	0	9.72516e-09	0	0	0	0	0	0	7.25787e-07	0	0	0	7.46095e-07	Bacteria;Proteobacteria;Gammaproteobacteria;Thiotrichales;Piscirickettsiaceae;Thiomicrospira;
	gene_11123814	1350	0	1.42424e-08	0	0	9.05378e-09	0	0	3.81226e-08	4.13643e-09	0	0	0	0	1.1067e-08	4.90532e-08	6.60684e-07	0	0	7.86359e-07	Bacteria;Proteobacteria;Betaproteobacteria;;;;
	gene_15665281	630	0	1.22077e-07	0	0	0	0	0	2.04228e-08	0	0	0	0	6.59513e-08	1.06718e-07	0	0	0	0	3.15169e-07	Bacteria;Proteobacteria;Gammaproteobacteria;Chromatiales;Ectothiorhodospiraceae;Ectothiorhodosinus;Ectothiorhodosinus_mongolicus
	gene_2029561	612	9.15157e-08	1.25668e-07	0	5.90123e-07	0	0	2.9364e-07	2.65947e-06	3.64979e-08	2.06189e-07	0	1.70539e-07	6.7891e-08	1.58682e-07	3.24617e-07	2.66712e-07	2.12737e-08	1.63e-07	5.17582e-06	Bacteria;Proteobacteria;Alphaproteobacteria;Rhizobiales;;;Rhizobiales_bacterium_HL-109
	gene_8908220	1386	1.01024e-08	2.28895e-07	0	6.68429e-07	0	0	1.16246e-07	3.53686e-06	6.44638e-08	1.82089e-07	2.98928e-08	2.2053e-07	1.84863e-07	3.39557e-07	9.74693e-07	9.84212e-07	2.34839e-08	2.59106e-07	7.82343e-06	Bacteria;Proteobacteria;Alphaproteobacteria;Rhizobiales;;;Rhizobiales_bacterium_HL-109
	gene_364709	1290	0	0	0	0	0	0	0	2.69296e-07	0	0	8.02935e-09	0	1.07363e-08	1.15818e-08	3.08008e-08	0	0	0	3.30445e-07	Bacteria;Proteobacteria;;;;;
	gene_422242	600	0	0	0	0	0	0	0	1.28664e-07	5.58418e-08	0	0	0	0	2.49008e-08	1.1037e-08	1.94319e-08	0	0	2.39875e-07	Bacteria;Proteobacteria;;;;;
	gene_12298664	1323	0	0	0	0	0	0	9.36781e-09	0	0	0	0	0	1.04685e-08	1.12929e-08	3.00326e-08	4.23007e-07	0	0	4.84169e-07	Bacteria;Proteobacteria;;;;;
	gene_380382	1014	0	0	0	0	0	0	0	6.91536e-07	0	0	0	0	0	1.47342e-08	0	0	0	0	7.0627e-07	Bacteria;Proteobacteria;Betaproteobacteria;;;;
	gene_681457	624	0	0	0	0	0	0	1.98616e-08	5.97957e-07	0	0	0	0	0	2.39431e-08	0	0	0	0	6.41761e-07	Bacteria;Proteobacteria;Betaproteobacteria;Burkholderiales;;;
	gene_10902591	1335	0	0	0	0	0	0	0	4.81887e-08	0	3.43719e-08	0	3.35056e-08	0	1.84658e-07	7.44065e-08	8.25309e-07	9.75242e-09	0	1.21019e-06	Bacteria;Proteobacteria;;;;;
	gene_10970396	1347	0	0	0	0	0	0	0	0	8.29128e-09	0	0	0	0	1.10917e-08	5.89949e-08	3.1593e-07	4.83277e-09	0	3.99141e-07	Bacteria;Proteobacteria;;;;;
	gene_250375	1284	0	0	0	0	0	0	4.82617e-09	1.44797e-06	8.6981e-09	0	0	0	0	0	2.57873e-08	4.54016e-08	0	2.07177e-08	1.5534e-06	Bacteria;Proteobacteria;Alphaproteobacteria;Rhodobacterales;Hyphomonadaceae;Oceanicaulis;
	gene_12157923	1002	0	0	0	0	0	0	0	6.42035e-09	0	0	0	0	0	7.45534e-09	1.32179e-08	2.73443e-07	0	0	3.00536e-07	Bacteria;Proteobacteria;;;;;
	gene_11764422	1359	0	0	0	0	0	0	0	0	0	0	0	0	0	1.09937e-08	3.89827e-08	4.33249e-07	0	0	4.83226e-07	Bacteria;Proteobacteria;;;;;
	gene_11801041	1362	0	1.41169e-08	0	0	0	0	0	0	4.09998e-08	5.05358e-08	3.80245e-09	0	1.01687e-08	1.09695e-08	1.11828e-07	7.74707e-07	0	0	1.01713e-06	Bacteria;Proteobacteria;;;;;
	gene_7358693	681	0	7.05844e-08	0	0	0	0	0	0	0	5.72739e-07	0	2.18943e-08	0	5.48476e-08	3.88968e-08	7.70427e-08	0	6.83594e-08	9.04364e-07	Bacteria;Proteobacteria;;;;;
	gene_12118955	675	0	0	0	0	0	0	0	0	0	0	0	0	0	6.64022e-08	2.06023e-07	1.35591e-06	0	0	1.62834e-06	Bacteria;Proteobacteria;;;;;
	gene_2341425	609	2.29916e-08	0	0	1.80487e-07	0	0	2.84911e-07	0	3.66777e-08	3.76736e-08	1.7008e-08	7.34482e-08	0	0	0	1.14868e-07	3.20677e-08	6.55211e-08	8.65654e-07	Bacteria;Proteobacteria;Alphaproteobacteria;;;;
	gene_173372	1302	0	0	0	0	0	0	0	4.84219e-07	0	0	0	0	0	3.44251e-08	2.54308e-08	3.13417e-08	4.9998e-09	0	5.80416e-07	Bacteria;Proteobacteria;Alphaproteobacteria;Rhodobacterales;Rhodobacteraceae;;
	gene_11897071	951	0	0	0	0	0	0	0	1.48822e-07	0	0	0	0	0	3.14206e-08	2.08902e-07	2.81977e-07	0	0	6.71121e-07	Bacteria;Proteobacteria;Alphaproteobacteria;;;;
	gene_12035559	810	0	0	0	0	0	0	0	0	0	0	0	0	0	0	0	1.22349e-07	0	0	1.22349e-07	Bacteria;Proteobacteria;Alphaproteobacteria;;;;
	gene_12320135	1458	4.80175e-09	0	0	0	0	0	0	3.52987e-08	0	1.57361e-08	0	0	0	3.07418e-08	6.35875e-08	6.63722e-07	4.46484e-09	9.12262e-09	8.27476e-07	Bacteria;Proteobacteria;;;;;
	gene_16138145	633	0	0	0	0	0	0	0	0	0	0	0	0	0	2.36027e-08	1.04616e-07	8.28848e-08	0	2.10123e-08	2.32116e-07	Bacteria;Proteobacteria;;;;;
	gene_7116412	1338	1.67437e-07	1.43701e-07	0	9.97537e-07	0	0	3.75143e-07	2.40403e-08	5.92641e-07	6.43028e-07	0	2.89731e-07	2.12197e-07	0	4.94931e-09	1.78634e-07	3.89222e-08	7.70411e-07	4.43837e-06	Bacteria;Proteobacteria;Alphaproteobacteria;;;;
	gene_14747228	813	1.03335e-07	4.72994e-08	0	1.06228e-07	0	0	8.38436e-08	0	3.4343e-08	2.82205e-08	0	4.58487e-08	5.11061e-08	5.5131e-08	4.88722e-08	8.60452e-08	0	4.90804e-07	1.18108e-06	Bacteria;Proteobacteria;Alphaproteobacteria;;;;
	gene_4238595	648	0	0	1.65324e-08	0	0	0	0	0	0	0	0	0	0	2.30563e-08	1.63511e-07	1.79925e-08	0	0	2.21092e-07	Bacteria;Proteobacteria;Alphaproteobacteria;;;;
	gene_11864346	1335	0	2.16036e-08	0	0	0	0	0	0	0	3.43719e-08	0	0	0	2.79785e-08	1.04169e-07	2.9257e-07	1.46286e-08	9.96313e-09	5.05285e-07	Bacteria;Proteobacteria;;;;;
	gene_5429196	780	0	6.16256e-08	0	0	0	0	0	0	1.43184e-08	1.17658e-07	0	0	6.21464e-08	1.62813e-07	4.16009e-07	8.96856e-08	0	1.36418e-07	1.06067e-06	Bacteria;Proteobacteria;;;;;
	gene_9530470	756	0	0	0	0	0	0	0	0	0	1.21393e-07	0	0	9.1599e-09	1.38338e-07	2.01468e-07	4.62664e-08	1.72215e-08	1.49546e-07	6.83393e-07	Bacteria;Proteobacteria;Alphaproteobacteria;;;;
	gene_6078729	1389	8.51808e-07	2.35322e-07	0	2.88273e-07	2.85986e-07	1.26977e-08	1.01719e-06	0	7.2526e-06	1.32143e-07	2.23712e-08	2.08783e-06	1.02702e-06	1.07563e-08	9.53518e-09	4.36483e-07	1.45286e-07	1.58958e-06	1.54049e-05	Bacteria;Proteobacteria;Alphaproteobacteria;;;;
	gene_6089417	1317	1.06317e-06	2.55487e-07	0	6.02105e-07	1.80973e-07	8.9279e-09	1.42569e-06	1.46542e-08	5.82586e-06	6.70703e-07	6.29179e-08	2.75105e-06	3.06546e-06	2.26887e-08	1.00565e-08	8.72e-07	3.95429e-07	1.61084e-06	1.8838e-05	Bacteria;Proteobacteria;Alphaproteobacteria;;;;
	gene_12435978	1176	0	0	0	0	0	0	0	5.4704e-09	0	0	0	0	0	0	0	1.5367e-07	0	0	1.59141e-07	Bacteria;Proteobacteria;;;;;
	gene_3958426	1320	0	0	0	0	0	0	0	0	0	2.43338e-07	0	0	1.73122e-07	6.06109e-06	6.17067e-07	1.34831e-05	0	4.03054e-08	2.0618e-05	Bacteria;Proteobacteria;;;;;
	gene_5454710	876	0	0	0	0	0	0	0	0	0	2.61909e-08	0	0	0	8.52768e-09	2.04108e-07	6.65475e-09	1.48624e-08	0	2.60344e-07	Bacteria;Proteobacteria;;;;;
	gene_1355958	1317	0	5.8397e-08	0	3.04033e-07	0	0	3.8583e-07	1.95389e-08	1.27202e-07	0	0	5.09453e-08	0	0	5.02823e-09	0	0	7.06951e-08	1.02167e-06	Bacteria;Proteobacteria;Alphaproteobacteria;Rhodobacterales;Rhodobacteraceae;;
	gene_10870025	1317	0	0	0	0	0	0	0	4.39626e-08	0	1.74208e-08	0	5.66059e-09	1.05161e-08	1.13443e-08	2.11186e-07	7.17076e-07	9.88571e-09	0	1.02705e-06	Bacteria;Proteobacteria;Alphaproteobacteria;Rhodobacterales;;;
	gene_595621	1332	0	0	0	0	0	0	0	5.84396e-07	4.19233e-09	8.61233e-08	0	0	1.55966e-08	1.12166e-08	2.38637e-07	3.50124e-08	0	1.49784e-08	9.90153e-07	Bacteria;Proteobacteria;Alphaproteobacteria;Rhodobacterales;Rhodobacteraceae;;
	gene_695294	1320	1.06075e-08	1.45661e-08	0	0	0	0	0	6.0433e-07	0	1.73813e-08	0	0	2.09845e-08	5.65928e-09	1.4047e-07	2.20817e-08	4.93162e-09	4.03054e-08	8.81318e-07	Bacteria;Proteobacteria;Alphaproteobacteria;Rhodobacterales;Rhodobacteraceae;;
	gene_5660686	1320	0	2.18491e-08	0	5.94788e-09	0	0	0	5.36099e-08	4.23044e-09	6.9525e-08	0	1.12954e-08	5.24612e-09	4.52742e-08	5.0168e-07	4.01887e-07	7.39744e-08	0	1.19452e-06	Bacteria;Proteobacteria;Alphaproteobacteria;Rhodobacterales;Rhodobacteraceae;;
	gene_11241976	861	0	0	0	0	0	1.36563e-08	0	2.98871e-08	0	0	0	0	1.60857e-08	4.33812e-08	3.84563e-08	2.23433e-07	0	5.40682e-08	4.18967e-07	Bacteria;Proteobacteria;Alphaproteobacteria;Rhodobacterales;Rhodobacteraceae;;
	gene_12175437	603	0	0	0	0	0	0	0	6.40118e-08	0	0	0	0	2.29681e-08	0	6.58923e-08	2.22355e-07	0	0	3.75227e-07	Bacteria;Proteobacteria;Alphaproteobacteria;Rhodobacterales;;;
	gene_2318248	1320	0	2.33057e-07	0	3.56873e-08	0	0	5.16401e-07	1.02346e-07	3.55357e-07	7.82156e-08	7.84687e-09	5.42181e-07	5.24612e-08	2.82964e-08	1.20403e-07	1.14825e-07	9.86325e-09	1.00763e-07	2.2977e-06	Bacteria;Proteobacteria;Alphaproteobacteria;Rhodobacterales;Rhodobacteraceae;;
	gene_2193214	1359	0	3.46627e-07	0	0	0	0	3.87585e-07	8.52078e-08	0	1.01295e-07	0	6.85706e-07	8.15291e-08	1.2258e-06	8.23509e-07	1.63005e-07	0	6.36167e-08	3.96388e-06	Bacteria;Proteobacteria;Alphaproteobacteria;Rhodobacterales;Rhodobacteraceae;;
	gene_6672696	888	0	8.6609e-08	0	0	0	0	0	7.24458e-09	0	0	0	1.67905e-08	7.79829e-08	5.04746e-08	8.20315e-08	6.56482e-09	2.93232e-08	2.99567e-08	3.86978e-07	Bacteria;Proteobacteria;Alphaproteobacteria;Rhodobacterales;Rhodobacteraceae;;
	gene_104281	1320	0	1.45661e-08	0	0	0	0	0	1.99819e-07	0	3.47625e-08	0	0	6.29535e-08	0	8.52856e-08	0	9.86325e-09	0	4.0725e-07	Bacteria;Proteobacteria;Alphaproteobacteria;Rhodobacterales;Rhodobacteraceae;;
	gene_4084844	804	0	0	0	0	0	0	0	1.20022e-07	0	0	0	0	3.44521e-08	0	9.88385e-08	1.45014e-08	0	0	2.67814e-07	Bacteria;Proteobacteria;Alphaproteobacteria;Rhodobacterales;Rhodobacteraceae;;
	gene_9310889	693	0	0	0	0	0	0	0	1.03971e-06	0	6.62143e-08	0	0	0	2.5871e-07	2.86674e-08	5.04724e-08	0	0	1.44377e-06	Bacteria;Proteobacteria;Alphaproteobacteria;Rhodobacterales;Rhodobacteraceae;;
	gene_3966579	1218	0	0	0	6.44598e-09	0	0	0	5.28177e-09	6.4186e-08	9.41841e-09	0	1.22414e-08	5.68545e-09	9.19981e-08	2.28351e-07	3.15888e-07	0	1.09202e-08	7.50416e-07	Bacteria;Proteobacteria;Alphaproteobacteria;Rhodobacterales;Rhodobacteraceae;;
	gene_277856	1323	2.64586e-08	0	1.17414e-07	0	1.20101e-07	0	1.87356e-07	8.75264e-07	0	8.67092e-08	7.82907e-09	5.63492e-09	0	0	2.45266e-07	4.40632e-09	9.84088e-09	0	1.68628e-06	Bacteria;Proteobacteria;Alphaproteobacteria;Rhodobacterales;Rhodobacteraceae;;
	gene_4705115	1323	0	0	0	1.18688e-08	0	0	0	1.94503e-08	0	2.34115e-07	0	0	0	3.04908e-07	8.60933e-07	9.25327e-08	0	5.02675e-08	1.57408e-06	Bacteria;Proteobacteria;Alphaproteobacteria;Rhodobacterales;Rhodobacteraceae;;
	gene_4701480	648	0	0	0	0	0	0	0	0	0	0	0	0	0	1.15282e-08	1.83949e-07	5.39774e-08	0	0	2.49455e-07	Bacteria;Proteobacteria;Alphaproteobacteria;Rhodobacterales;Rhodobacteraceae;;
	gene_382846	732	0	0	0	0	0	0	0	1.7577e-07	0	0	0	0	0	2.04105e-08	1.0856e-07	0	0	0	3.04741e-07	Bacteria;Proteobacteria;Alphaproteobacteria;Rhodobacterales;Rhodobacteraceae;;
	gene_629069	1158	0	0	0	0	0	0	0	2.66661e-07	0	0	0	0	5.98004e-09	3.2255e-08	2.9165e-07	3.0205e-08	0	2.8715e-08	6.55466e-07	Bacteria;Proteobacteria;Alphaproteobacteria;Rhodobacterales;Rhodobacteraceae;;
	gene_4577333	1152	0	7.51062e-08	0	0	0	0	0	4.29996e-07	0	9.95801e-09	0	0	0	1.29692e-08	3.44905e-07	4.55435e-08	0	4.04104e-08	9.58889e-07	Bacteria;Proteobacteria;Alphaproteobacteria;Rhodobacterales;Rhodobacteraceae;;
	gene_3905491	1320	0	2.91321e-08	0	0	0	4.4538e-09	0	1.46209e-08	0	0	0	0	0	1.81097e-07	2.53349e-06	1.76653e-07	0	0	2.93944e-06	Bacteria;Proteobacteria;Alphaproteobacteria;Rhodobacterales;Rhodobacteraceae;;
	gene_6887224	1320	0	2.18491e-08	0	5.94788e-09	0	0	0	9.74726e-09	0	1.82503e-07	0	2.82386e-08	4.56413e-07	3.39557e-08	1.55521e-07	6.6245e-08	4.93162e-09	2.11603e-07	1.17696e-06	Bacteria;Proteobacteria;Alphaproteobacteria;Rhodobacterales;Rhodobacteraceae;;
	gene_4696219	1323	0	7.26651e-09	4.04876e-09	0	0	0	9.36781e-09	4.86258e-09	6.33127e-08	1.73418e-08	0	0	0	0	3.05331e-07	1.05752e-07	0	2.51338e-08	5.42417e-07	Bacteria;Proteobacteria;Alphaproteobacteria;Rhodobacterales;Rhodobacteraceae;;
	gene_3431126	615	0	1.71951e-07	0	2.55324e-08	0	0	1.51142e-07	8.36838e-08	1.36199e-07	3.73061e-07	0	1.21219e-07	1.91419e-07	2.42935e-08	1.83052e-07	3.79159e-08	2.11699e-08	8.65091e-08	1.60715e-06	Bacteria;Proteobacteria;Alphaproteobacteria;Rhodobacterales;Rhodobacteraceae;;
	gene_4193999	1344	0	3.57649e-08	0	0	0	0	0	6.55764e-07	0	1.45102e-07	0	0	1.03049e-08	3.33493e-08	5.51848e-07	2.16874e-08	1.93742e-08	2.96892e-08	1.50288e-06	Bacteria;Proteobacteria;Alphaproteobacteria;Rhodobacterales;Rhodobacteraceae;;
	gene_157866	1191	0	0	0	0	0	0	0	3.13287e-07	4.68865e-09	9.63193e-09	0	0	2.90717e-08	1.25445e-08	2.50208e-07	1.95787e-08	0	3.90871e-08	6.78098e-07	Bacteria;Proteobacteria;Alphaproteobacteria;Rhodobacterales;Rhodobacteraceae;;
	gene_5350930	1317	0	0	0	0	0	0	0	2.54006e-07	0	5.22625e-08	0	0	2.62904e-08	2.83609e-08	5.48077e-07	2.2132e-08	0	5.04965e-08	9.81625e-07	Bacteria;Proteobacteria;Alphaproteobacteria;Rhodobacterales;Rhodobacteraceae;;
	gene_476520	1347	0	3.56852e-08	0	1.16573e-08	0	0	0	5.68337e-07	0	2.55493e-08	0	5.53452e-09	1.02819e-08	1.66375e-08	1.03241e-07	1.29834e-08	0	2.96231e-08	8.1953e-07	Bacteria;Proteobacteria;Alphaproteobacteria;Rhodobacterales;Rhodobacteraceae;;
	gene_4985140	1044	0	0	0	0	0	0	0	2.21834e-07	0	3.29644e-08	0	0	2.65321e-08	4.29325e-08	2.34694e-07	1.67516e-08	0	2.54804e-08	6.01189e-07	Bacteria;Proteobacteria;Alphaproteobacteria;Rhodobacterales;Rhodobacteraceae;;
	gene_1992012	984	0	2.54018e-07	0	1.59577e-08	0	0	2.3301e-07	1.96134e-08	4.53998e-08	2.33163e-08	5.26314e-09	1.96982e-07	1.4075e-08	2.27751e-08	3.36493e-08	9.47896e-08	1.32312e-08	4.05512e-08	1.01263e-06	Bacteria;Proteobacteria;Alphaproteobacteria;Rhodobacterales;Rhodobacteraceae;;
	gene_4238384	753	0	0	0	0	0	1.56149e-08	0	4.27171e-08	0	3.04691e-08	0	7.92031e-08	7.35711e-08	2.77778e-07	2.55037e-07	2.1677e-07	0	0	9.91161e-07	Bacteria;Proteobacteria;Alphaproteobacteria;Rhodobacterales;Rhodobacteraceae;;
	gene_2265549	1320	5.30375e-08	7.64718e-07	0	4.75831e-08	0	0	9.81161e-07	1.0722e-07	1.22683e-07	2.52028e-07	0	6.32545e-07	3.61982e-07	6.22521e-08	3.16059e-07	6.6245e-08	0	1.81374e-07	3.94889e-06	Bacteria;Proteobacteria;Alphaproteobacteria;Rhodobacterales;Rhodobacteraceae;;
	gene_14775664	969	0	0	0	8.10238e-09	0	0	0	0	0	2.36772e-08	0	0	1.42928e-08	1.54185e-08	2.05021e-08	2.40642e-08	0	1.92168e-07	2.98225e-07	Bacteria;Proteobacteria;Alphaproteobacteria;Rhodobacterales;Rhodobacteraceae;;
	gene_245637	846	0	0	0	1.85608e-08	0	0	0	1.54366e-06	0	1.35598e-08	0	0	0	1.67772e-07	3.13105e-08	2.75629e-08	0	0	1.80243e-06	Bacteria;Proteobacteria;Alphaproteobacteria;Rhodobacterales;Rhodobacteraceae;;
	gene_627255	687	0	0	0	0	0	0	0	1.68555e-07	0	0	1.50769e-08	0	0	0	0	0	0	0	1.83632e-07	Bacteria;Proteobacteria;Alphaproteobacteria;Rhodobacterales;Rhodobacteraceae;;
	gene_4255650	1350	0	6.40907e-08	0	0	0	0	0	3.33573e-08	0	2.7192e-07	0	3.31333e-08	1.02591e-08	4.75882e-07	5.3468e-07	1.53728e-06	0	0	2.9606e-06	Bacteria;Proteobacteria;Alphaproteobacteria;Rhodobacterales;Rhodobacteraceae;;
	gene_8766976	636	0	0	0	0	0	0	0	2.02302e-08	0	0	0	2.34434e-08	4.35527e-08	2.7015e-07	4.16489e-08	4.21635e-07	0	0	8.20661e-07	Bacteria;Proteobacteria;Alphaproteobacteria;Rhodobacterales;Rhodobacteraceae;;
	gene_283196	1350	0	0	0	0	0	0	0	7.67217e-07	0	1.6995e-08	0	2.20889e-08	2.05182e-08	3.87346e-08	4.90532e-08	5.61365e-08	0	4.92622e-08	1.02001e-06	Bacteria;Proteobacteria;Alphaproteobacteria;Rhodobacterales;Rhodobacteraceae;;
	gene_11297038	1350	0	2.84847e-08	0	0	0	0	0	1.81082e-07	0	8.4975e-09	0	5.52222e-08	1.02591e-07	1.22291e-06	1.48631e-06	8.50684e-07	9.64406e-09	2.95573e-08	3.97498e-06	Bacteria;Proteobacteria;Alphaproteobacteria;Rhodobacterales;Rhodobacteraceae;;
	gene_4002562	1125	6.22307e-09	0	0	0	0	0	0	1.71552e-08	0	2.0394e-08	0	3.31333e-08	1.23109e-08	1.66006e-07	8.71184e-07	1.45091e-06	0	5.91146e-09	2.58323e-06	Bacteria;Proteobacteria;Alphaproteobacteria;Rhodobacterales;Rhodobacteraceae;;
	gene_8594838	894	0	0	0	0	0	0	0	7.19596e-09	0	0	0	0	1.54919e-08	1.83832e-07	7.33329e-07	1.1607e-06	0	0	2.10054e-06	Bacteria;Proteobacteria;Alphaproteobacteria;Rhodobacterales;Rhodobacteraceae;;
Type III Sqr	gene_4166639	1092	0	1.76073e-08	0	0	0	0	0	0	0	0	0	0	0	8.20906e-08	3.75985e-07	1.54814e-07	0	0	6.30497e-07	Bacteria;Proteobacteria;;;;;
	gene_7810181	666	0	0	0	0	0	0	0	0	0	0	1.94404e-07	1.11937e-07	0	1.00949e-07	0	0	1.95488e-07	0	6.02778e-07	Archaea;Euryarchaeota;Halobacteria;Natrialbales;Natrialbaceae;;
	gene_13985250	828	8.45526e-09	0	0	0	0	0	0	0	0	2.77092e-08	8.75665e-08	1.89076e-07	1.67268e-08	9.02204e-08	0	7.04053e-09	4.40272e-07	0	8.67067e-07	Archaea;Euryarchaeota;Halobacteria;Natrialbales;Natrialbaceae;;
	gene_3194860	1146	1.34399e-07	0	1.07504e-07	2.74039e-08	3.5196e-07	8.20806e-08	1.56813e-07	0	0	4.00406e-08	5.51335e-07	3.90314e-08	8.45972e-08	2.60742e-08	0	1.01738e-08	4.71474e-07	4.64251e-08	2.12931e-06	Archaea;Euryarchaeota;Halobacteria;;;;
	gene_6002480	909	0	0	0	2.59116e-08	0	2.58703e-08	0	0	1.22864e-08	3.78602e-08	1.13948e-08	9.02145e-08	2.74253e-07	2.46543e-08	2.91405e-08	0	2.57812e-07	1.75588e-07	9.64985e-07	Archaea;;;;;;
	gene_9920953	696	2.01177e-08	0	0	1.12805e-08	0	3.37875e-08	0	0	0	0	7.44099e-09	2.35646e-07	5.96973e-08	2.14662e-08	1.90293e-08	0	2.24474e-07	5.7331e-08	6.90271e-07	Archaea;;;;;;
	gene_4079406	1269	0	0	0	0	0	0	0	0	1.76018e-08	0	0	0	0	0	5.11405e-07	5.05321e-08	0	0	5.79539e-07	Bacteria;Proteobacteria;Deltaproteobacteria;;;;
	gene_5053046	939	0	0	0	0	0	0	0	0	0	0	0	0	0	2.38666e-08	4.79561e-07	3.72496e-08	1.38653e-08	0	5.54543e-07	Bacteria;Proteobacteria;Deltaproteobacteria;Desulfovibrionales;Desulfonatronaceae;Desulfonatronum;
	gene_5647666	612	0	0	0	0	0	0	0	0	0	0	0	0	0	0	1.19026e-07	1.52407e-07	0	0	2.71433e-07	Bacteria;Proteobacteria;Deltaproteobacteria;Desulfovibrionales;Desulfonatronaceae;Desulfonatronum;
	gene_3943842	1245	0	0	0	0	0	0	0	0	0	0	0	0	0	2.40008e-08	3.98926e-07	9.36476e-09	0	0	4.32292e-07	Bacteria;Proteobacteria;Deltaproteobacteria;Desulfovibrionales;Desulfonatronaceae;Desulfonatronum;
	gene_12061530	1203	0	0	0	0	0	0	0	0	0	0	0	0	0	2.48387e-08	2.80741e-07	4.26435e-07	0	5.52817e-08	7.87296e-07	Bacteria;Proteobacteria;Deltaproteobacteria;Desulfovibrionales;Desulfonatronaceae;Desulfonatronum;
	gene_4171439	1215	0	0	0	0	0	0	0	0	0	0	0	0	0	0	2.07113e-07	2.399e-08	0	0	2.31103e-07	Bacteria;Proteobacteria;Deltaproteobacteria;Desulfovibrionales;Desulfonatronaceae;Desulfonatronum;
	gene_4418761	1215	0	5.5387e-08	0	0	2.01195e-08	0	0	0	0	0	0	0	0	1.84451e-08	3.70624e-07	2.8788e-08	0	1.09471e-08	5.04311e-07	Bacteria;Proteobacteria;Deltaproteobacteria;Desulfovibrionales;Desulfonatronaceae;Desulfonatronum;
	gene_5100892	1260	0	0	8.50239e-09	0	0	9.33178e-09	0	0	0	3.64179e-08	0	0	0	5.92877e-08	9.88071e-07	6.01463e-07	0	1.05562e-08	1.71363e-06	Bacteria;Proteobacteria;Deltaproteobacteria;Desulfovibrionales;Desulfonatronaceae;Desulfonatronum;
	gene_3994077	1239	0	0	0	0	0	0	0	0	0	9.25878e-09	0	0	0	4.8234e-08	5.77236e-07	6.58708e-08	5.25403e-09	0	7.05854e-07	Bacteria;Bacteroidetes;;;;;
	gene_5277434	1305	0	0	0	6.01625e-09	0	0	0	0	0	0	0	0	0	2.28973e-08	2.89245e-07	6.25394e-08	0	2.03843e-08	4.01082e-07	Bacteria;Bacteroidetes;;;;;
	gene_2518219	1239	0	3.6468e-07	0	0	0	0	0	0	0	2.54616e-06	8.35986e-09	5.95678e-07	5.30963e-07	8.01891e-07	2.13791e-08	8.9396e-08	0	3.2742e-07	5.28593e-06	Bacteria;Bacteroidetes;;;;;
	gene_9131786	822	0	8.18676e-08	0	0	0	0	0	0	0	1.53513e-07	0	1.54179e-07	6.23408e-07	3.72604e-07	0	4.25516e-08	0	1.86081e-07	1.6142e-06	Bacteria;Bacteroidetes;;;;;
	gene_5812206	1239	0	7.75916e-09	0	0	0	0	0	0	0	2.31469e-07	0	4.39237e-07	7.60116e-07	4.22048e-08	2.13791e-08	3.29354e-08	0	1.1916e-06	2.7267e-06	Bacteria;Bacteroidetes;;;;;
	gene_7025087	1239	0	1.21043e-06	0	0	0	0	0	0	0	7.68479e-07	0	9.02542e-08	1.8444e-07	4.94399e-07	3.20687e-08	9.88061e-08	0	1.34189e-07	3.01306e-06	Bacteria;Bacteroidetes;;;;;
	gene_77602	1275	0	0	0	0	0	0	0	2.52282e-07	0	0	0	0	1.08626e-08	0	0	3.20054e-08	0	0	2.9515e-07	Bacteria;;;;;;
	gene_414995	843	0	0	0	0	0	2.78957e-08	1.47018e-08	1.67889e-07	0	0	0	0	0	1.7723e-08	0	0	0	0	2.28209e-07	Bacteria;;;;;;
	gene_12770863	888	0	0	0	0	0	0	0	7.24458e-09	0	0	0	0	3.11932e-08	0	5.22019e-08	1.96945e-08	3.6654e-07	0	4.76874e-07	Bacteria;;;;;;
	gene_11855069	1296	0	0	0	0	0	0	0	0	0	0	0	0	1.06865e-08	0	1.83949e-07	4.22823e-07	0	5.13147e-09	6.22591e-07	Bacteria;;;;;;
	gene_10901520	1251	0	0	0	0	9.77027e-09	0	0	0	0	3.66799e-08	0	0	0	2.38857e-08	3.12317e-07	3.02429e-06	1.04073e-08	0	3.41735e-06	Bacteria;;;;;;
	gene_5678172	1197	0	3.21256e-08	0	0	0	0	0	0	0	5.75019e-08	0	0	2.31408e-08	1.87224e-08	5.9749e-07	2.77598e-07	1.08768e-08	3.88912e-08	1.05635e-06	Bacteria;;;;;;
	gene_5456413	1200	0	0	0	0	0	0	0	0	0	9.55969e-09	8.63155e-09	1.2425e-08	0	4.35764e-08	3.14554e-07	1.87518e-06	0	0	2.26392e-06	Bacteria;;;;;;
	gene_11482558	1242	0	0	0	0	0	0	9.97876e-09	0	8.99223e-09	0	0	0	0	0	1.91947e-07	7.04053e-07	5.24134e-08	0	9.67385e-07	Bacteria;;;;;;
	gene_4060999	1248	0	0	0	0	0	0	0	0	0	0	0	0	2.21951e-08	1.79573e-08	3.18374e-07	9.34225e-09	3.12968e-08	0	3.99166e-07	Bacteria;;;;;;
	gene_4139580	1242	0	0	0	0	0	0	0	1.03594e-08	0	0	0	0	1.11512e-08	1.80441e-08	5.01196e-07	1.96196e-06	2.09654e-08	1.07092e-08	2.53439e-06	Bacteria;;;;;;
	gene_4123178	1242	0	7.74042e-09	0	0	0	0	0	5.1797e-08	0	2.03201e-07	0	1.20048e-08	0	1.80441e-07	2.60195e-06	2.48766e-07	2.09654e-08	0	3.32687e-06	Bacteria;;;;;;
	gene_5762976	1245	0	0	4.30242e-09	0	0	0	0	0	0	0	0	0	0	0	6.54239e-07	1.87295e-08	0	0	6.77271e-07	Bacteria;;;;;;
	gene_12282754	1248	0	0	0	0	0	0	0	0	0	2.7576e-08	0	0	0	1.19716e-07	3.82049e-07	3.45663e-07	0	0	8.75004e-07	Bacteria;;;;;;
	gene_4988236	708	0	0	0	0	0	0	0	0	0	3.24057e-08	0	1.05297e-08	0	3.05985e-07	3.64781e-07	2.88185e-07	0	1.87864e-08	1.02067e-06	Bacteria;;;;;;
	gene_5032167	804	0	1.19572e-08	0	0	0	0	0	8.00148e-09	1.3891e-08	8.56091e-08	0	0	0	1.30079e-07	4.44773e-07	5.07549e-08	0	0	7.45066e-07	Bacteria;;;;;;
	gene_15964342	639	0	1.20358e-07	0	0	0	0	0	0	3.49557e-08	0	0	0	2.16741e-08	0	5.18167e-08	1.82459e-08	1.22249e-07	8.326e-08	4.52559e-07	Bacteria;;;;;;
	gene_5569735	1113	0	0	0	1.41082e-08	0	0	0	1.15601e-08	0	0	0	6.69811e-09	0	4.02709e-08	2.32044e-07	8.85172e-07	1.16977e-08	0	1.20155e-06	Bacteria;;;;;;
	gene_9028635	831	0	0	0	0	0	0	0	0	0	0	0	1.79422e-08	3.33328e-08	2.24737e-07	7.96893e-08	4.91058e-08	3.13345e-08	0	4.36141e-07	Bacteria;;;;;;
	gene_13872954	1296	0	0	0	0	0	0	0	0	0	0	0	0	7.48058e-08	6.9169e-08	7.15359e-08	6.74718e-08	1.02468e-06	5.13147e-09	1.3128e-06	Bacteria;;;;;;
	gene_6292564	1305	0	0	0	0	0	0	0	0	0	2.63716e-08	1.19056e-08	0	1.17272e-06	9.15892e-08	2.15665e-06	8.9342e-08	1.63617e-06	3.05765e-08	5.21532e-06	Bacteria;;;;;;
	gene_13264656	1299	0	0	0	0	0	9.05161e-09	0	0	0	0	1.59474e-08	3.44342e-08	1.06619e-08	2.87538e-08	5.09791e-08	9.42424e-08	2.4706e-06	3.07177e-08	2.74538e-06	Bacteria;;;;;;
	gene_13885324	1257	0	0	0	0	9.72363e-09	0	9.85968e-09	0	0	1.82524e-08	0	4.74463e-08	4.95815e-08	0	5.26824e-09	2.31884e-08	1.98348e-06	1.05814e-08	2.15738e-06	Bacteria;;;;;;
	gene_10984573	1260	0	0	0	0	9.70048e-09	0	0	3.06342e-08	4.43189e-09	0	0	2.95833e-08	5.49594e-08	4.15014e-08	3.67899e-08	1.06413e-06	1.03329e-08	0	1.28206e-06	Bacteria;;;;;;
	gene_11515886	678	0	0	0	0	0	0	0	0	0	0	0	2.19911e-08	1.02137e-08	4.40723e-08	2.34413e-07	1.27253e-06	0	9.80884e-09	1.59303e-06	Bacteria;;;;;;
	gene_8751105	1125	0	0	0	0	0	0	0	0	0	0	1.8414e-08	1.32533e-08	7.38654e-08	1.99207e-07	2.53114e-07	1.55455e-08	2.31458e-08	0	5.96545e-07	Bacteria;;;;;;
	gene_4319030	666	0	0	0	0	0	0	0	0	0	0	0	1.11937e-08	4.15909e-08	8.97327e-08	1.49148e-07	3.50124e-08	0	0	3.26678e-07	Bacteria;;;;;;
	gene_9006707	936	0	0	0	0	0	0	0	0	0	4.9024e-08	0	0	2.21951e-08	4.86843e-07	1.62724e-07	1.86845e-08	0	3.55256e-08	7.74997e-07	Bacteria;;;;;;
	gene_4936183	825	0	0	0	0	0	0	0	0	0	0	0	0	5.03628e-08	0	2.24753e-07	0	3.15624e-08	0	3.06678e-07	Bacteria;;;;;;
	gene_13671056	726	0	0	0	1.08143e-08	0	0	0	0	0	0	1.4267e-08	0	0	1.02896e-08	6.38502e-08	0	3.4073e-07	0	4.39952e-07	Bacteria;;;;;;
	gene_10985024	1308	0	0	0	0	0	0	0	0	0	1.75407e-08	0	1.70986e-08	3.17655e-08	1.19935e-07	2.3289e-07	3.2535e-07	0	5.0844e-09	7.49665e-07	Bacteria;;;;;;
	gene_1308261	855	0	3.37319e-08	0	1.56106e-07	0	0	0	0	0	3.08593e-07	6.05723e-09	8.71929e-09	5.34552e-07	2.88325e-07	1.08433e-07	1.5e-07	4.56824e-08	7.77823e-09	1.64798e-06	Bacteria;;;;;;
	gene_3901310	1308	0	0	0	0	0	0	0	0	0	1.75407e-08	0	1.13991e-08	5.29425e-09	9.70904e-08	6.6323e-07	7.57665e-08	1.99075e-08	2.5422e-08	9.15651e-07	Bacteria;;;;;;
	gene_12522944	1098	6.3761e-09	0	0	1.43009e-08	0	0	0	0	0	9.40297e-08	0	3.39481e-08	0	1.02053e-07	1.99027e-07	1.96442e-07	1.00788e-07	3.63409e-08	7.83306e-07	Bacteria;;;;;;
	gene_4871406	1338	0	1.29331e-07	0	9.38859e-08	0	0	0	0	0	2.30633e-06	0	4.17881e-07	3.26059e-06	1.30087e-06	3.21705e-07	4.22622e-07	5.35181e-08	4.9704e-09	8.31171e-06	Bacteria;;;;;;
	gene_8788106	1302	0	0	0	2.41204e-08	0	0	0	0	0	7.9297e-08	0	1.71774e-07	7.44611e-08	1.66962e-06	1.22068e-07	2.92821e-06	2.4999e-08	1.53235e-08	5.10987e-06	Bacteria;;;;;;
	gene_3825555	699	0	0	0	0	0	0	0	0	0	3.2823e-08	0	0	1.98137e-08	0	1.32633e-07	5.00392e-08	0	0	2.35309e-07	Bacteria;;;;;;
	gene_8344078	1314	0	0	0	1.79251e-08	0	0	0	4.40629e-08	0	1.74606e-07	1.1824e-08	2.2694e-08	6.32409e-08	1.18251e-06	8.86989e-07	2.74176e-06	5.94497e-08	3.03671e-08	5.23542e-06	Bacteria;;;;;;
Type IV Sqr	gene_663866	702	0	0	0	0	0	1.67493e-08	0	2.19938e-07	0	8.17067e-08	0	0	0	0	1.22633e-07	0	0	0	4.41027e-07	Bacteria;Bacteroidetes;;;;;
	gene_4725125	774	0	2.48413e-08	0	0	0	2.27869e-08	1.60124e-08	7.48045e-08	0	7.41061e-08	0	0	0	0	9.41137e-08	0	1.6821e-08	0	3.23486e-07	Bacteria;;;;;;
	gene_11956983	1434	0	0	0	0	0	0	0	0	0	0	0	0	0	1.04188e-08	3.69438e-08	2.43915e-07	9.07914e-09	0	3.00356e-07	Bacteria;;;;;;
Type VI Sqr	gene_4716373	912	0	0	0	0	0	0	0	0	0	0	0	0	1.51861e-08	0	5.08281e-07	9.5881e-08	0	0	6.19348e-07	Bacteria;Proteobacteria;Gammaproteobacteria;Chromatiales;Ectothiorhodospiraceae;Thioalkalivibrio;
	gene_2677507	1128	2.48261e-08	1.60227e-06	0	4.8722e-08	0	0	0	0	9.40597e-08	1.2631e-05	0	1.12354e-06	7.54493e-06	9.93384e-07	4.93141e-07	5.23524e-06	2.30842e-07	1.43266e-06	3.14546e-05	Bacteria;Proteobacteria;Gammaproteobacteria;Chromatiales;Ectothiorhodospiraceae;Thioalkalivibrio;
	gene_5672731	1128	0	0	0	0	0	0	0	0	0	2.03398e-08	0	0	0	1.32451e-08	1.57335e-06	9.30249e-08	0	4.71659e-08	1.74713e-06	Bacteria;Proteobacteria;Gammaproteobacteria;Chromatiales;Ectothiorhodospiraceae;Thioalkalivibrio;
	gene_4463958	1128	0	0	0	0	0	0	1.09872e-08	1.14064e-08	0	3.15266e-07	0	1.32181e-08	1.84172e-08	5.23182e-07	8.0429e-07	3.57112e-06	1.15421e-08	5.30616e-08	5.33249e-06	Bacteria;Proteobacteria;Gammaproteobacteria;Chromatiales;Ectothiorhodospiraceae;Thioalkalivibrio;
	gene_5107356	1128	0	0	0	0	0	0	0	1.14064e-08	0	1.11869e-06	9.1825e-09	1.32181e-08	1.04364e-07	3.17883e-06	1.08021e-06	1.67445e-05	4.61684e-08	1.17915e-08	2.23183e-05	Bacteria;Proteobacteria;Gammaproteobacteria;Chromatiales;Ectothiorhodospiraceae;Thioalkalivibrio;
	gene_15644539	849	0	0	0	5.54855e-08	0	0	0	0	0	1.08095e-07	0	1.75618e-08	0	3.51955e-08	0	0	0	1.56664e-08	2.32005e-07	Bacteria;Proteobacteria;;;;;
	gene_8435366	1134	0	0	0	0	0	0	0	0	0	0	0	6.57407e-09	0	3.49139e-07	1.08618e-06	7.19699e-08	2.29621e-08	1.17291e-08	1.54855e-06	Bacteria;Proteobacteria;;;;;
	gene_7683985	1128	0	0	0	0	0	3.12714e-08	1.09872e-08	0	0	9.25459e-07	0	3.96542e-08	1.84172e-08	0	2.34829e-08	1.03361e-08	0	1.65081e-07	1.22469e-06	Bacteria;Proteobacteria;Gammaproteobacteria;Chromatiales;Halothiobacillaceae;Halothiobacillus;
	gene_4412561	1131	0	0	0	0	0	0	0	1.13761e-08	0	0	0	0	1.22456e-08	2.642e-08	1.22958e-06	1.03087e-08	1.15115e-08	0	1.30144e-06	Bacteria;Proteobacteria;;;;;
	gene_4717644	1137	0	0	0	2.76208e-08	0	0	0	0	0	0	0	0	0	1.31403e-08	6.08635e-06	0	0	1.16981e-08	6.13881e-06	Bacteria;Proteobacteria;;;;;
	gene_4739654	1200	0	0	0	0	1.01855e-08	0	0	0	0	0	0	0	0	4.98017e-08	5.95996e-07	9.71594e-09	0	0	6.65699e-07	Bacteria;Proteobacteria;Gammaproteobacteria;Thiotrichales;Piscirickettsiaceae;Thiomicrospira;
	gene_3780321	699	0	0	0	0	0	0	0	0	0	0	0	0	0	0	2.27371e-07	0	0	0	2.27371e-07	Bacteria;Proteobacteria;Gammaproteobacteria;Thiotrichales;Piscirickettsiaceae;;
	gene_16218497	753	0	0	1.42271e-08	0	0	1.56149e-08	0	0	5.19113e-08	9.14074e-08	0	7.92031e-08	1.28749e-07	0	0	0	0	8.83186e-08	4.69432e-07	Bacteria;Proteobacteria;Gammaproteobacteria;Thiotrichales;Piscirickettsiaceae;;
Unclassified	gene_9948296	834	0	0	0	0	0	0	0	0	0	2.75099e-08	0	1.34083e-07	8.30322e-09	1.79143e-08	7.94026e-09	0	0	5.58186e-08	2.51569e-07	Bacteria;Chloroflexi;Anaerolineae;;;;Anaerolineae_bacterium_CG1_02_58_13
	gene_10789505	897	0	0	0	0	0	0	0	0	0	0	0	1.49599e-07	0	0	2.95303e-08	1.29979e-08	0	2.22421e-08	2.14369e-07	Bacteria;;;;;;
	gene_13321338	981	0	0	0	0	0	0	0	0	0	0	0	1.51988e-08	1.62357e-07	7.61493e-09	6.07539e-08	0	3.6497e-07	1.35584e-08	6.24453e-07	Bacteria;;;;;;
	gene_7202798	1005	0	0	0	0	0	0	5.54938e-08	0	0	8.67506e-07	3.0919e-08	6.89865e-07	1.37809e-08	1.48662e-08	0	0	1.29547e-08	3.57334e-07	2.04272e-06	Bacteria;Firmicutes;Clostridia;Clostridiales;Peptococcaceae;;
	gene_15397556	1011	0	0	0	0	1.20896e-08	0	1.22588e-08	0	0	2.4963e-07	0	4.20311e-07	1.23292e-07	1.47779e-08	2.62005e-08	0	0	6.05179e-07	1.46374e-06	Bacteria;Firmicutes;Clostridia;Clostridiales;Peptococcaceae;;
	gene_4568142	699	0	0	0	0	0	0	0	0	0	0	0	0	0	0	1.51581e-07	0	0	0	1.51581e-07	Bacteria;Firmicutes;Clostridia;Clostridiales;Peptococcaceae;;
	gene_5126954	1002	0	2.87832e-08	0	0	0	0	0	0	0	0	0	0	6.91106e-09	7.45534e-09	6.60896e-07	0	0	1.32742e-08	7.1732e-07	Bacteria;Firmicutes;Clostridia;Clostridiales;Peptococcaceae;;
	gene_6088161	864	0	0	6.19966e-09	0	0	0	0	0	0	1.72605e-07	0	5.17708e-08	2.48462e-07	0	7.66456e-09	1.34944e-08	0	7.69721e-08	5.77169e-07	Bacteria;Firmicutes;Clostridia;Clostridiales;Peptococcaceae;;
	gene_6735894	900	0	0	0	0	0	0	0	1.4296e-08	0	1.14716e-07	0	3.31333e-08	2.69301e-07	1.66006e-08	7.35798e-09	0	0	7.38932e-08	5.29298e-07	;;;;;;
	gene_8292040	606	0	0	0	0	0	1.94027e-08	0	0	0	3.78602e-08	0	2.46039e-08	0	2.20656e-06	2.07626e-07	9.61974e-08	2.14843e-08	6.58455e-08	2.67958e-06	Bacteria;Balneolaeota;Balneolia;Balneolales;Balneolaceae;;
	gene_16481100	744	0	0	0	0	0	1.58038e-08	0	0	0	3.08377e-08	0	0	3.72305e-08	1.14463e-06	1.24611e-07	9.40252e-08	1.74993e-08	8.04483e-08	1.54509e-06	Bacteria;;;;;;
	gene_8280182	774	0	4.96827e-08	0	0	0	0	0	0	0	0	0	1.92636e-08	0	7.33513e-07	9.41137e-08	6.77856e-08	0	0	9.64358e-07	Bacteria;;;;;;
	gene_9079097	1155	0	4.3282e-07	9.27534e-09	1.63142e-07	0	0	1.07304e-08	2.22794e-08	9.66957e-09	6.25725e-07	0	2.58182e-07	8.75353e-07	6.07968e-07	3.26809e-07	6.56141e-08	0	2.82138e-07	3.68971e-06	Bacteria;;;;;;
	gene_6119619	1155	0	1.62308e-06	9.27534e-09	6.79758e-08	0	0	5.3652e-09	0	0	9.93214e-08	8.96785e-09	8.3909e-08	2.4402e-06	9.05485e-08	2.86674e-08	5.55196e-08	0	1.26674e-07	4.6395e-06	Bacteria;;;;;;
	gene_2033478	858	5.30375e-07	2.18491e-06	0	4.57529e-07	7.12273e-08	0	2.02227e-06	0	0	1.0295e-06	0	8.68881e-07	1.77561e-07	6.09461e-08	0	0	1.36568e-07	2.01527e-07	7.7413e-06	Bacteria;;;;;;
	gene_6451887	1158	3.50652e-06	2.37434e-06	0	2.96285e-06	2.84983e-07	0	2.00139e-06	0	2.89336e-08	1.03027e-06	0	7.9829e-07	2.39201e-07	5.16079e-08	0	5.03416e-09	1.01188e-07	1.1486e-07	1.34995e-05	Bacteria;;;;;;
	gene_7653970	1158	8.33101e-06	3.30416e-06	0	5.60026e-06	7.38845e-07	0	4.5379e-06	0	1.54312e-07	1.66428e-06	0	1.26181e-06	3.88702e-07	1.2902e-08	5.71864e-09	0	1.57403e-07	4.24982e-07	2.65823e-05	Bacteria;;;;;;
	gene_8490912	1167	1.19982e-08	0	1.37699e-08	0	0	0	0	2.20504e-08	0	0	0	0	0	4.35284e-07	5.67453e-09	9.99068e-09	0	2.27948e-08	5.21563e-07	Bacteria;;;;;;
	gene_3956720	1155	0	6.65877e-08	0	0	0	0	0	1.11397e-08	1.93391e-08	0	0	0	1.19911e-08	1.74629e-07	3.6121e-07	6.05669e-08	0	0	7.05464e-07	Bacteria;Balneolaeota;Balneolia;Balneolales;Balneolaceae;;
	gene_1263714	1167	8.99865e-08	2.88326e-07	0	5.85308e-07	1.04735e-08	0	7.43404e-08	0	9.57014e-09	7.86401e-08	0	1.27763e-08	0	1.28025e-08	1.13491e-08	0	0	1.3107e-07	1.30464e-06	Bacteria;Balneolaeota;Balneolia;Balneolales;Balneolaceae;;
	gene_9439234	1155	0	0	0	0	0	0	0	0	0	0	0	0	1.19911e-08	4.5921e-07	0	2.0189e-08	0	0	4.9139e-07	Bacteria;Balneolaeota;Balneolia;Balneolales;Balneolaceae;;
	gene_1189482	1203	9.87001e-06	1.83801e-06	0	6.58509e-06	8.33129e-07	4.88697e-09	1.99349e-06	0	1.90317e-07	1.22059e-06	0	3.84214e-07	2.76304e-07	7.45162e-08	2.75236e-08	4.84585e-09	1.13636e-07	5.52817e-07	2.39694e-05	Bacteria;;;;;;
	gene_2396208	1155	0	1.99763e-06	0	0	0	0	0	0	0	3.97286e-08	0	1.09727e-07	1.4929e-06	9.70162e-08	6.30684e-08	1.26181e-07	0	0	3.92625e-06	Bacteria;Balneolaeota;Balneolia;Balneolales;Balneolaceae;;
	gene_8471012	1167	0	3.04801e-07	0	0	0	0	0	2.20504e-08	9.57014e-09	3.93201e-07	0	2.55527e-08	3.26365e-07	2.28524e-06	3.80194e-07	5.99441e-07	0	0	4.34642e-06	Bacteria;;;;;;
	gene_5320171	720	0	0	0	0	0	0	8.60668e-09	0	7.7558e-09	0	0	1.03542e-08	9.61789e-09	8.30028e-08	1.4716e-07	0	0	1.84733e-08	2.8497e-07	Bacteria;;;;;;
	gene_7121251	1008	0	7.62984e-08	0	0	0	0	0	0	0	1.1153e-06	0	2.07083e-07	8.24391e-08	8.15206e-08	6.56962e-09	4.62664e-08	3.22904e-08	2.37514e-07	1.88528e-06	Bacteria;;;;;;
	gene_5115814	1188	0	0	0	0	0	0	0	0	0	0	0	0	4.66322e-08	1.25762e-08	5.35126e-07	9.81408e-09	8.21937e-08	2.23919e-08	7.08734e-07	Bacteria;Proteobacteria;Betaproteobacteria;;;;
	gene_4755472	1191	0	0	0	0	0	0	0	0	0	0	0	0	1.04658e-07	0	1.11204e-06	0	0	0	1.21669e-06	Bacteria;Proteobacteria;Betaproteobacteria;;;;
	gene_4161043	1194	0	0	0	0	0	0	0	0	0	0	0	0	1.15995e-07	6.88214e-08	1.77479e-06	9.76476e-09	1.63561e-08	2.22794e-08	2.008e-06	Bacteria;Proteobacteria;Betaproteobacteria;;;;
	gene_5335843	1188	0	0	0	0	0	0	0	0	0	0	0	0	2.91451e-08	1.88643e-08	3.01008e-07	9.81408e-08	1.09592e-08	5.59797e-09	4.63715e-07	Bacteria;Proteobacteria;Betaproteobacteria;;;;
	gene_4230215	1137	0	0	0	0	0	0	0	1.13161e-08	9.82265e-09	3.02681e-08	0	0	0	2.69376e-07	1.71816e-06	1.94831e-07	1.71761e-08	0	2.25095e-06	Bacteria;Chloroflexi;Thermoflexia;Thermoflexales;Thermoflexaceae;Thermoflexus;
	gene_13831555	1155	0	0	0	0	0	0	0	0	0	0	0	6.45454e-09	0	6.46775e-09	1.49071e-07	6.05669e-08	2.76171e-07	2.87896e-08	5.2752e-07	Bacteria;Chloroflexi;;;;;
	gene_5008531	681	0	0	0	0	0	0	0	0	0	0	0	0	3.05061e-08	1.09695e-08	2.72278e-07	1.71206e-08	5.73546e-08	0	3.88228e-07	Bacteria;Actinobacteria;Actinobacteria;;;;
	gene_4171505	1152	0	0	0	0	0	0	0	0	0	0	0	4.52994e-08	1.08201e-07	2.59384e-08	6.95559e-07	1.51812e-08	3.39049e-08	1.15458e-08	9.3563e-07	Bacteria;Actinobacteria;Actinobacteria;;;;
	gene_11835964	906	0	0	0	0	0	0	0	2.84026e-08	0	0	0	0	1.52867e-08	8.24531e-09	2.19277e-08	1.41557e-07	0	1.46808e-08	2.301e-07	Bacteria;Actinobacteria;Actinobacteria;;;;
	gene_5568235	612	0	0	0	0	0	0	0	0	0	0	0	0	4.52607e-08	0	4.11181e-07	0	0	0	4.56442e-07	Bacteria;Actinobacteria;Actinobacteria;;;;
	gene_5774187	1089	0	0	0	0	0	0	0	0	0	0	0	0	2.54357e-08	2.05792e-08	2.18915e-07	1.07063e-08	1.79332e-08	0	2.93569e-07	Bacteria;Actinobacteria;Actinobacteria;;;;
	gene_13188095	1143	0	3.36434e-08	0	0	0	0	0	0	0	0	1.3593e-08	0	2.42341e-08	1.30713e-08	6.95242e-08	1.02005e-08	6.60656e-07	0	8.24923e-07	Bacteria;Actinobacteria;Actinobacteria;;;;
	gene_13227246	1107	0	0	0	7.09233e-09	0	1.06215e-08	0	0	5.04442e-09	0	9.3567e-09	0	1.25111e-08	1.34964e-08	5.9821e-08	1.05322e-08	2.82265e-07	0	4.10741e-07	Bacteria;Actinobacteria;Actinobacteria;;;;
	gene_13262906	1002	0	0	0	0	0	0	0	1.28407e-08	0	0	2.06744e-08	2.23203e-08	1.38221e-08	1.49107e-08	9.91344e-08	0	5.52224e-07	0	7.35926e-07	Bacteria;Actinobacteria;Actinobacteria;;;;
	gene_12564740	1146	0	0	0	0	0	0	1.08147e-08	1.12272e-08	0	4.00406e-08	4.51914e-09	1.30105e-08	0	2.60742e-08	1.73355e-08	2.54344e-08	1.9711e-06	0	2.11956e-06	Bacteria;Actinobacteria;Actinobacteria;;;;
	gene_13480915	903	0	0	0	0	0	0	0	0	0	0	1.14705e-08	0	0	0	3.66677e-08	1.29115e-08	3.60451e-07	2.94591e-08	4.5096e-07	Bacteria;Actinobacteria;Actinobacteria;;;;
	gene_4475681	1155	0	0	0	2.71903e-08	0	0	0	2.22794e-08	0	2.97964e-08	8.96785e-09	4.51818e-08	2.0265e-06	1.68161e-07	3.92171e-06	2.0189e-07	2.6039e-06	7.48529e-08	9.13043e-06	Bacteria;Actinobacteria;Actinobacteria;;;;
	gene_4810216	1023	0	9.39746e-09	0	0	0	0	0	6.28855e-09	1.63759e-08	2.24274e-08	0	4.37243e-08	6.76919e-08	1.16837e-07	2.52458e-07	5.6985e-09	0	0	5.40899e-07	Bacteria;Actinobacteria;Actinobacteria;;;;
	gene_10985888	1161	0	0	0	0	0	0	0	0	0	0	8.9215e-09	0	1.19292e-08	1.28686e-08	1.02669e-07	4.26798e-07	2.80351e-08	0	5.91222e-07	Bacteria;Actinobacteria;Actinobacteria;;;;
	gene_12649586	738	0	0	0	0	0	0	0	0	0	0	0	2.02032e-08	1.87666e-08	1.01223e-08	3.58926e-08	1.57983e-08	3.52832e-07	3.60455e-08	4.8966e-07	Bacteria;Actinobacteria;Actinobacteria;;;;
	gene_13515112	1140	0	2.52989e-08	0	0	0	0	0	0	0	0	0	3.26973e-08	1.15415e-07	4.58699e-08	8.1325e-08	8.18184e-08	7.76601e-07	1.16674e-08	1.17069e-06	Bacteria;Actinobacteria;Actinobacteria;;;;
	gene_13560639	1044	0	0	0	1.50406e-08	0	0	0	0	0	0	4.96066e-09	7.1408e-09	2.65321e-08	2.86216e-08	3.80585e-08	2.23355e-08	2.36945e-07	2.54804e-08	4.05115e-07	Bacteria;Actinobacteria;Actinobacteria;;;;
	gene_12337270	900	0	0	0	0	0	0	0	0	0	0	5.75437e-09	0	3.07773e-08	1.66006e-08	5.88638e-08	4.7932e-07	7.23305e-09	0	5.98549e-07	Bacteria;Actinobacteria;Actinobacteria;;;;
	gene_15844760	762	0	0	2.10886e-08	0	0	0	8.13229e-09	0	0	0	4.0779e-08	1.27185e-07	1.81755e-08	4.90174e-08	6.95242e-08	1.53007e-08	1.28145e-07	8.72755e-09	4.86075e-07	Bacteria;Actinobacteria;Actinobacteria;;;;
FCSD	gene_5421825	1113	0	0	0	0	0	0	0	5.31764e-07	1.00345e-08	2.06139e-08	0	0	0	1.34236e-08	4.87887e-07	1.04754e-08	0	0	1.0742e-06	Bacteria;Proteobacteria;Gammaproteobacteria;Thiotrichales;Piscirickettsiaceae;Thiomicrospira;
	gene_5780678	1188	0	0	0	0	0	0	0	0	0	0	0	0	0	0	2.84285e-07	0	1.09592e-08	0	2.95245e-07	Bacteria;Proteobacteria;Gammaproteobacteria;Thiotrichales;Piscirickettsiaceae;Thiomicrospira;
	gene_11422031	1233	0	1.55938e-08	0	0	0	0	0	5.21751e-09	9.05787e-09	0	0	0	0	2.42344e-08	5.37079e-08	3.35684e-07	0	0	4.43496e-07	Bacteria;Proteobacteria;Alphaproteobacteria;;;;
	gene_2272642	1293	0	2.08183e-07	0	4.85767e-08	0	0	5.65525e-07	2.98524e-08	3.19589e-07	0	0	7.09176e-07	2.14227e-08	0	5.12156e-09	1.03697e-07	2.01384e-08	2.16022e-07	2.2473e-06	Bacteria;Proteobacteria;Alphaproteobacteria;;;;
	gene_4601584	678	0	0	0	0	0	0	0	1.8977e-08	0	1.69198e-08	0	0	0	0	1.07439e-07	0	0	0	1.43336e-07	Bacteria;Proteobacteria;Alphaproteobacteria;;;;
	gene_8294738	1299	0	0	0	0	0	0	0	3.46669e-08	0	7.0649e-08	0	0	8.52949e-08	2.58785e-07	1.88623e-07	1.48095e-07	0	5.11962e-09	7.91233e-07	Bacteria;Proteobacteria;Alphaproteobacteria;;;;
	gene_578376	1293	1.0829e-08	2.97404e-08	0	0	0	0	0	8.30892e-07	6.91004e-08	7.09768e-08	0	0	0	2.31098e-08	3.48266e-07	0	2.01384e-08	0	1.40305e-06	Bacteria;Proteobacteria;Alphaproteobacteria;;;;
	gene_9422302	1293	0	0	0	0	0	0	0	0	4.31878e-09	2.75035e-07	0	0	1.07113e-08	3.11983e-07	7.01654e-07	4.95941e-08	0	1.02868e-08	1.36358e-06	Bacteria;Proteobacteria;Alphaproteobacteria;;;;
	gene_5080164	723	0	0	0	0	0	0	0	1.77958e-08	0	4.76001e-08	0	0	0	2.06646e-08	1.09912e-07	7.25672e-08	9.00379e-09	2.7595e-08	3.05138e-07	Bacteria;Proteobacteria;Alphaproteobacteria;;;;
	gene_11496407	1038	0	0	0	0	0	0	0	3.09884e-08	0	0	0	2.87283e-08	0	1.43935e-08	1.40354e-07	5.22302e-07	1.25429e-08	0	7.49309e-07	Bacteria;Proteobacteria;Alphaproteobacteria;;;;
	gene_5800454	1056	0	3.64151e-08	0	0	0	0	0	3.04602e-08	0	6.51797e-08	0	0	4.59036e-08	7.0741e-09	2.69653e-07	1.98735e-07	0	1.88932e-08	6.72314e-07	Bacteria;Proteobacteria;Alphaproteobacteria;;;;
	gene_12053666	948	0	0	0	0	0	0	0	0	0	0	0	0	7.30473e-09	7.88001e-09	5.58834e-08	2.02928e-07	1.37336e-08	0	2.8773e-07	Bacteria;Proteobacteria;Alphaproteobacteria;;;;
	gene_11501910	1068	0	0	0	0	0	0	0	0	0	0	0	0	0	6.99461e-09	0	4.47588e-07	0	1.24539e-08	4.67037e-07	Bacteria;Proteobacteria;;;;;
	gene_9019860	780	0	0	0	0	0	0	0	0	0	5.88289e-08	0	1.91154e-08	0	1.14927e-07	8.48997e-09	2.98952e-08	0	0	2.31256e-07	Bacteria;Proteobacteria;;;;;
	gene_3992194	648	0	0	0	0	0	0	0	0	0	1.77031e-08	0	0	4.27462e-08	1.15282e-08	2.35046e-07	0	0	0	3.07024e-07	Bacteria;Proteobacteria;;;;;
	gene_11796066	762	0	0	0	0	0	0	0	0	0	3.01093e-08	0	0	9.08777e-09	8.82313e-08	6.95242e-08	1.53007e-07	1.70859e-08	0	3.67045e-07	Bacteria;Proteobacteria;;;;;
	gene_4436847	972	0	0	0	0	0	0	0	1.52226e-07	0	0	1.06562e-08	3.0679e-08	0	1.53709e-08	1.18545e-06	1.1995e-08	0	1.36839e-08	1.42006e-06	Bacteria;Proteobacteria;Gammaproteobacteria;;;;
	gene_683166	1032	0	0	0	0	0	0	0	2.11946e-07	0	0	0	0	0	0	0	0	0	0	2.11946e-07	Bacteria;Proteobacteria;;;;;
	gene_11736807	672	0	4.29179e-08	0	0	0	0	0	0	1.66196e-08	3.41417e-08	0	0	0	3.77959e-07	6.8981e-08	1.61354e-06	1.93742e-08	0	2.17353e-06	Bacteria;Proteobacteria;;;;;
	gene_16565622	627	0	3.06654e-08	0	5.00874e-08	0	0	0	3.07808e-08	0	9.14803e-08	0	0	0	0	0	5.57853e-08	0	0	2.58799e-07	Bacteria;Proteobacteria;Gammaproteobacteria;Oceanospirillales;;;
	gene_5634178	759	0	0	0	0	0	0	0	5.93311e-08	0	0	0	0	0	4.92111e-08	1.03826e-06	1.53612e-08	0	0	1.16216e-06	Bacteria;Proteobacteria;Gammaproteobacteria;;;;
	gene_14742610	1080	1.29647e-08	0	0	0	4.52689e-08	4.89918e-08	0	0	0	1.6995e-07	0	5.66027e-07	2.56477e-07	1.38338e-08	1.22633e-08	3.23865e-08	1.50688e-07	4.6799e-07	1.77684e-06	Bacteria;Proteobacteria;;;;;
	gene_4579233	858	0	2.24093e-08	0	9.15059e-09	0	6.85201e-09	0	0	0	2.67404e-08	4.22524e-08	2.60664e-08	0	4.35329e-08	2.31545e-07	1.69859e-07	0	7.75104e-09	5.86159e-07	Bacteria;Proteobacteria;Gammaproteobacteria;Oceanospirillales;Halomonadaceae;Halomonas;
	gene_10837360	1047	0	1.83641e-08	0	0	0	2.24604e-07	0	0	9.06696e-08	2.19133e-08	9.8929e-09	1.42407e-07	4.62982e-08	2.85396e-08	1.89747e-08	2.39419e-07	2.48701e-08	1.84204e-07	1.05016e-06	Bacteria;Proteobacteria;Gammaproteobacteria;Oceanospirillales;Halomonadaceae;Halomonas;
	gene_5221590	918	0	0	0	0	0	0	0	2.10235e-08	0	4.99853e-08	0	8.12091e-09	0	4.88252e-08	3.3183e-07	3.81017e-08	0	0	4.97887e-07	Bacteria;Proteobacteria;;;;;
	gene_11558227	834	0	4.61084e-08	0	0	0	0	0	0	0	2.75099e-08	0	8.93884e-09	0	1.79143e-08	7.94026e-08	1.95717e-07	1.56109e-08	0	3.91202e-07	Bacteria;Proteobacteria;;;;;
	gene_4848801	1305	0	0	0	0	0	0	0	0	0	0	0	0	0	3.14838e-07	7.96691e-07	1.02743e-07	0	0	1.21427e-06	Bacteria;Proteobacteria;;;;;
	gene_7190791	828	0	0	0	0	0	0	0	0	1.34884e-08	7.62004e-07	0	1.80072e-08	0	1.80441e-08	7.9978e-09	2.11216e-08	0	8.83506e-08	9.29014e-07	Bacteria;Proteobacteria;Gammaproteobacteria;Chromatiales;Halothiobacillaceae;Halothiobacillus;
	gene_7447578	1374	0	1.39936e-08	0	0	0	0	0	0	0	8.59955e-07	0	0	0	1.08737e-08	0	5.5156e-08	4.7378e-08	1.93607e-07	1.18096e-06	Bacteria;Proteobacteria;Gammaproteobacteria;;;;
	gene_7599885	1308	4.28193e-08	0	0	6.00245e-08	2.33612e-08	1.61808e-07	2.84257e-08	0	0	9.8228e-07	7.91886e-09	4.21766e-07	4.606e-07	1.69051e-06	0	7.57665e-08	2.93635e-07	2.72524e-06	6.97416e-06	Bacteria;Proteobacteria;Gammaproteobacteria;Chromatiales;Ectothiorhodospiraceae;Halorhodospira;Halorhodospira_halophila
	gene_9253290	1308	1.07048e-08	0	0	0	0	0	0	4.91834e-09	0	0	0	7.97935e-08	1.05885e-08	9.36637e-07	1.01257e-08	2.98609e-07	0	3.15233e-07	1.66661e-06	Bacteria;Proteobacteria;Gammaproteobacteria;Chromatiales;Ectothiorhodospiraceae;Halorhodospira;Halorhodospira_halophila
	gene_5826764	1305	5.90119e-08	2.9467e-08	0	1.20325e-08	5.61959e-08	1.21635e-07	4.27366e-08	9.8593e-09	0	1.06365e-06	1.58741e-08	7.54068e-07	4.98804e-07	1.62571e-06	2.53723e-08	1.34013e-08	3.89088e-07	2.77737e-06	7.49427e-06	Bacteria;Proteobacteria;Gammaproteobacteria;Chromatiales;Ectothiorhodospiraceae;Halorhodospira;Halorhodospira_halophila
	gene_7469962	1305	5.36472e-08	0	0	0	7.49278e-08	8.109e-08	4.27366e-08	1.97186e-08	0	5.80174e-07	0	3.71322e-07	3.07773e-07	1.05328e-06	1.01489e-08	2.68026e-08	2.79345e-07	2.75698e-06	5.65794e-06	Bacteria;Proteobacteria;Gammaproteobacteria;Chromatiales;Ectothiorhodospiraceae;Halorhodospira;Halorhodospira_halophila
	gene_8314204	1308	0	0	0	0	0	4.94413e-08	0	0	0	2.28029e-07	1.58377e-08	7.97935e-08	1.32356e-07	1.89612e-06	0	4.05574e-07	1.04514e-07	2.18629e-07	3.13029e-06	Bacteria;Proteobacteria;Gammaproteobacteria;Chromatiales;Ectothiorhodospiraceae;Halorhodospira;Halorhodospira_halophila
	gene_16459913	798	0	0	0	0	0	0	0	0	0	5.75019e-08	0	0	0	6.55285e-08	1.65969e-08	2.92209e-08	5.7103e-08	0	2.25951e-07	Bacteria;Proteobacteria;Alphaproteobacteria;;;;
	gene_419208	1263	0	0	0	0	0	0	0	3.31083e-07	0	0	0	0	4.38631e-08	0	2.7789e-07	2.30782e-08	2.06168e-08	2.10622e-08	7.17593e-07	Bacteria;Proteobacteria;Alphaproteobacteria;Rhodobacterales;Rhodobacteraceae;;
	gene_4721503	1197	0	0	0	0	0	0	0	5.53566e-07	0	1.15004e-07	0	0	0	0	3.26407e-07	0	0	0	9.94976e-07	Bacteria;Proteobacteria;Alphaproteobacteria;Rhodobacterales;Rhodobacteraceae;;
	gene_611951	1401	0	0	0	0	0	0	0	6.06125e-07	0	9.8258e-08	0	0	4.94281e-09	5.33208e-09	1.03989e-07	1.2483e-08	0	4.74689e-09	8.35876e-07	Bacteria;Proteobacteria;Alphaproteobacteria;Rhodobacterales;Rhodobacteraceae;;
	gene_4069500	1263	0	0	0	0	0	0	0	4.22767e-07	0	6.35799e-08	0	0	8.77261e-08	3.54881e-08	4.66646e-07	2.30782e-08	2.06168e-08	4.739e-08	1.16729e-06	Bacteria;Proteobacteria;Alphaproteobacteria;Rhodobacterales;Rhodobacteraceae;;
	gene_212530	1197	0	0	0	0	0	0	0	9.08278e-07	9.33029e-09	7.66692e-08	0	0	5.20668e-08	1.06094e-07	6.63878e-08	4.38313e-08	0	3.33353e-08	1.29599e-06	Bacteria;Proteobacteria;Alphaproteobacteria;Rhodobacterales;Rhodobacteraceae;;
	gene_8935418	1197	0	0	0	0	0	0	0	3.11717e-07	0	6.70855e-08	0	1.24561e-08	2.31408e-08	1.46659e-06	1.64863e-06	1.02273e-06	0	2.77794e-08	4.58013e-06	Bacteria;Proteobacteria;Alphaproteobacteria;Rhodobacterales;Rhodobacteraceae;;
	gene_2403622	1410	0	2.01817e-06	0	2.22729e-08	0	0	1.75796e-08	7.30007e-08	0	1.54582e-07	0	3.38383e-07	6.72843e-07	6.96693e-06	9.39316e-07	2.66671e-06	9.23368e-09	1.03765e-07	1.39828e-05	Bacteria;Proteobacteria;Alphaproteobacteria;Rhodobacterales;Rhodobacteraceae;;
	gene_4269316	1197	0	0	0	6.55907e-09	0	0	0	5.37443e-09	0	0	0	0	0	3.1204e-07	1.17285e-06	1.98702e-06	0	0	3.48384e-06	Bacteria;Proteobacteria;Alphaproteobacteria;Rhodobacterales;Rhodobacteraceae;;
	gene_5555953	1197	0	4.81885e-08	0	0	0	0	1.03539e-08	9.67397e-08	0	4.40848e-07	0	8.09649e-08	1.15704e-08	6.42803e-07	3.76197e-07	1.49026e-06	0	0	3.19793e-06	Bacteria;Proteobacteria;Alphaproteobacteria;Rhodobacterales;Rhodobacteraceae;;
Note: The 20 Sqr protein sequences marked in red and the Sqr of Spiribacter sp. IM2438 construct a phylogenetic tree (Fig. 1c).

## Sheet: Table S3
Table S3 Results of mass spectrometry
Target protein				Sqr_Spiribacter sp. IM2438
Peak list format				Mascot generic
Search type				MIS
Mascot version				2.5.1
Database				User_single_protein
Enzyme				Trypsin
Maximum Missed Cleavages				2
Fixed modifications				Carbamidomethyl (C)
Variable modifications				Oxidation (M)
Peptide Mass Tolerance				10
Peptide Mass Tolerance Units				ppm
Fragment Mass Tolerance				0.6
Fragment Mass Tolerance Units				Da
Mass values				Monoisotopic
Instrument type				ESI-TRAP
Decoy database also searched				1
Sample	Protein score*	Number of peptides	Protein percent coverage (%)	Serial number of peptides	Experimental m/z value	Molecular mass calculated from experimental m/z value	Molecular mass calculated from matched peptide sequence	Peptide start*	Peptide end*	Peptide score*	Peptide expectation value	Peptide sequence*
1	77	2	6.4	1	544.771	1087.53	1087.53	2	11	60.97	8e-07	PNESAINTSR
				2	616.331	1845.97	1845.97	334	351	33.35	0.00046	RYPNVFGAGDVVGTPIGK
2	669	33	47.4	1	358.692	715.369	715.369	206	212	21.99	0.0063	CAGAPLK
				2	360.188	718.361	718.361	40	46	17.69	0.017	AVSTDAR
				3	431.214	860.414	860.414	181	187	27.64	0.0017	TWQAAER
				4	431.214	860.414	860.414	181	187	28.96	0.0013	TWQAAER
				5	456.714	911.414	911.414	253	259	17.74	0.017	DYFPSQR
				6	544.771	1087.53	1087.53	2	11	61.57	7e-07	PNESAINTSR
				7	579.785	1157.56	1157.55	230	239	6.2	0.24	AEMHYLPPGK
				8	602.319	1202.62	1202.62	418	426	24.48	0.0036	QQWAPWFLK
				9	700.884	1399.75	1399.77	66	78	37.49	0.00018	QLDGATIIVIDSR
				10	700.891	1399.77	1399.77	66	78	86.45	2.3e-09	QLDGATIIVIDSR
				11	700.891	1399.77	1399.77	66	78	24.69	0.0034	QLDGATIIVIDSR
				12	709.371	1416.73	1416.73	213	224	53.52	4.4e-06	VTMIIEDALQER
				13	717.369	1432.72	1432.72	213	224	57.05	2e-06	VTMIIEDALQER
				14	720.93	1439.85	1439.85	47	62	47.3	1.9e-05	IVIAGAGAAGISIATR
				15	720.93	1439.85	1439.85	47	62	67.47	1.8e-07	IVIAGAGAAGISIATR
				16	480.956	1439.85	1439.85	47	62	33.14	0.00049	IVIAGAGAAGISIATR
				17	720.931	1439.85	1439.85	47	62	68.87	1.3e-07	IVIAGAGAAGISIATR
				18	740.889	1479.76	1479.76	240	252	65.94	2.5e-07	GLFSQPDIDTFLK
				19	536.623	1606.85	1606.85	188	201	23.99	0.004	YIEEGGIGLFTRPR
				20	804.431	1606.85	1606.85	188	201	46.43	2.3e-05	YIEEGGIGLFTRPR
				21	845.943	1689.87	1689.87	335	351	27	0.002	YPNVFGAGDVVGTPIGK
				22	845.944	1689.87	1689.87	335	351	40.76	8.4e-05	YPNVFGAGDVVGTPIGK
				23	923.994	1845.97	1845.97	334	351	84.94	3.2e-09	RYPNVFGAGDVVGTPIGK
				24	616.332	1845.97	1845.97	334	351	93.61	4.4e-10	RYPNVFGAGDVVGTPIGK
				25	616.332	1845.97	1845.97	334	351	57.86	1.6e-06	RYPNVFGAGDVVGTPIGK
				26	923.995	1845.98	1845.97	334	351	51	7.9e-06	RYPNVFGAGDVVGTPIGK
				27	521.016	2080.03	2080.03	260	277	36.55	0.00022	DIAIDYNHPLSAIDPDRR
				28	694.352	2080.03	2080.03	260	277	37.86	0.00016	DIAIDYNHPLSAIDPDRR
				29	1041.03	2080.04	2080.03	260	277	66.07	2.5e-07	DIAIDYNHPLSAIDPDRR
				30	768.417	2302.23	2302.23	14	39	62.23	6e-07	FLAGSAAVAGAATVGTGSLLTSGPAR
				31	1152.12	2302.23	2302.23	14	39	113.57	4.4e-12	FLAGSAAVAGAATVGTGSLLTSGPAR
				32	792.078	2373.21	2373.21	79	99	68.34	1.5e-07	ETHFYQPGLTLVATGLWTPSR
				33	1187.62	2373.22	2373.21	79	99	57.15	1.9e-06	ETHFYQPGLTLVATGLWTPSR
3	400	19	29.2	1	431.214	860.414	860.414	181	187	26.98	0.002	TWQAAER
				2	456.714	911.414	911.414	253	259	12.85	0.052	DYFPSQR
				3	544.771	1087.53	1087.53	2	11	70.34	9.2e-08	PNESAINTSR
				4	363.516	1087.53	1087.53	2	11	1.66	0.68	PNESAINTSR
				5	709.372	1416.73	1416.73	213	224	61.74	6.7e-07	VTMIIEDALQER
				6	717.369	1432.72	1432.72	213	224	60.98	8e-07	VTMIIEDALQER
				7	720.931	1439.85	1439.85	47	62	67.57	1.7e-07	IVIAGAGAAGISIATR
				8	804.431	1606.85	1606.85	188	201	29.63	0.0011	YIEEGGIGLFTRPR
				9	536.624	1606.85	1606.85	188	201	32.33	0.00058	YIEEGGIGLFTRPR
				10	845.943	1689.87	1689.87	335	351	80.07	9.8e-09	YPNVFGAGDVVGTPIGK
				11	616.332	1845.97	1845.97	334	351	5.96	0.25	RYPNVFGAGDVVGTPIGK
				12	616.332	1845.98	1845.97	334	351	52.75	5.3e-06	RYPNVFGAGDVVGTPIGK
				13	923.995	1845.98	1845.97	334	351	45.18	3e-05	RYPNVFGAGDVVGTPIGK
				14	694.351	2080.03	2080.03	260	277	16.77	0.021	DIAIDYNHPLSAIDPDRR
				15	1041.02	2080.03	2080.03	260	277	57.8	1.7e-06	DIAIDYNHPLSAIDPDRR
				16	521.016	2080.03	2080.03	260	277	22.23	0.006	DIAIDYNHPLSAIDPDRR
				17	694.352	2080.04	2080.03	260	277	31.38	0.00073	DIAIDYNHPLSAIDPDRR
				18	768.418	2302.23	2302.23	14	39	95.89	2.6e-10	FLAGSAAVAGAATVGTGSLLTSGPAR
				19	1152.12	2302.23	2302.23	14	39	62.69	5.4e-07	FLAGSAAVAGAATVGTGSLLTSGPAR
* "Peptide start" and "Peptide end" indicate ordinal position of first and last peptide residue in protein sequence;“Protein score” means protein Mascot score; “Peptide score” means Mascot score for peptide sequence match; “Peptide sequence” means peptide sequence in 1 letter code.
